# Supplementary material for: Analysis of transcript-deleterious variants in Mendelian disorders: implications for RNA-based diagnostics
Source: Genome Biol. 2020 Jun 17;21:145. doi: 10.1186/s13059-020-02053-9 (PMC7298854; doi:10.1186/s13059-020-02053-9)
Supplement: Supplementary file 2 — Additional file 2. Table S1. Full listing of the 272 transcript-deleterious variants identified in our cohort. * indicates genes that required more amplification cycles to detect expression. [file 13059_2020_2053_MOESM2_ESM.xlsx]

## Sheet: Table S1
Table S1
DG code	Gene	Chromosomal poition	Mutation HGVS nomenclature	Zygosity	"r." nomenclature	Type of Mutation	Class	RNA source	RTPCR outcome	Reference	PMID	Phenotype maps to a single locus	Negative clinical WES	PAXgene	Gene tested for expression using LCL (Control)	Gene tested for expression using fibroblast (Control)	Gene tested for expression using Renal Epithelial Cells (REC) (Control)	Comments
15DG1507	a	a	a	Homo		Noncanonical intronic splicing (<50bp deep)	c	LCL	Skipping	This study		NO	YES		YES	YES	YES
17DG0872	a	a	a	Homo		Missense/ splicing	b	LCL	Skipping	This study		NO	YES		YES	YES	YES	Last bp of exon
18DG0669	a	a	a	Homo		Canonical splicing	a	LCL	Skipping	This study		NO	NO		YES	YES	YES
15DG2373	ABCA4	NC_000001.10:g.94480098C>T	NM_000350.2:c.5460+1G>A	Homo		Canonical splicing	a	none			PMID: 29162642	NO	NO		YES	YES	YES
17DG1071	ABCB4	NC_000007.13:g.87091739T>C	NM_000443.3:c.286+335A>G	Homo	r.286_419del:p.(Val96Glyfs*10)	Noncanonical intronic splicing (>50bp deep)	c	LCL	Retention	This study		YES	YES		YES	YES	YES
10DG1872	ACBD5	NC_000010.10:g.27497375C>T	NM_145698.3:c.1205-1G>A	Homo	r.1205delG:p.(Gly402Aspfs*7)	Canonical splicing	a	LCL	Retention	This study		YES	NO		YES	YES	YES
DG08RC00080	ACOX1	NC_000017.10:g.73953648C>T	NM_004035.6:c.431-1G>A	Homo		Canonical splicing	a	none				NO	NO		YES	YES	YES
13DG1106	ADAM9	NC_000008.10:g.38884330G>A	NM_003816.2:c.1130+1G>A	Homo		Canonical splicing	a	none				NO	NO		NO	NO	NO
14DG1601	AEBP1	NC_000007.13:g.44150657G>A	NM_001129.3:c.1630+1G>A	Homo	r.1609_1630del:p.(Val537Leufs*31)	Canonical splicing	a	LCL	Skipping	This study		NO	NO		YES	YES	YES
06-00549	AGK	NC_000007.13:g.141315268C>G	NM_018238.3:c.424-3C>G	Homo	r.424_518del:p.(Ala142Thrfs*4)	Noncanonical intronic splicing (<50bp deep)	c	LCL	Skipping	This cohort (published)	PMID: 22415731	YES	NO		YES	YES	YES
08DG00315	AGL	NC_000001.10:g.100330146G>A	NM_000644.2:c.664+1G>A	Homo		Canonical splicing	a	none				NO	NO		YES	YES	YES
19DG2181	AHI1	NC_000006.11:g.135754395C>G	NM_001134831.2:c.2037-1G>C	Homo		Canonical splicing	a	none				NO	NO		YES	YES	YES
10DG0339	AKR1E2	NC_000010.10:g.4879774G>A	NM_001040177.2:c.582+1G>A	Homo		Canonical splicing	a	none				NO	NO		NO	YES	YES
12DG1296	ALMS1	NC_000002.11:g.73828320A>T	NM_015120.4:c.11870-2A>T	Homo		Canonical splicing	a	none				NO	NO		YES	YES	YES
18DG0972	AP1B1	NC_000022.10:g.29759096C>T	NM_001166019.1:c.38-1G>A	Homo	r.40delG:p.(Glu14Argfs*5)	Canonical splicing	a	LCL/Fibro	Skipping	This cohort (published)	PMID: 31630791	NO	NO		YES	YES	YES
13DG1590	APC	NC_000005.9:g.112111321_112111323delAAT	NM_000038.5:c.423-5_423-3delAAT	Homo	r.423_531del:p.(Arg141Serfs*8)	Canonical splicing	a	LCL	Skipping	This cohort (published)	PMID: 25676610	YES	NO		YES	YES	YES
15DG0161	APOC2	NC_000019.9:g.45452415G>A	NM_000483.4:c.216-1G>A	Homo	r.217delG:p.(Asp73Thrfs*10)	Canonical splicing	a	LCL	Skipping	This study		NO	NO		YES	NO	NO
15DG1728	ARFGEF2	NC_000020.10:g.47592737G>A	NM_006420.2:c.1958+1G>A	Homo		Canonical splicing	a	none				NO	NO		YES	YES	YES
19DG0197	ARHGAP31	NC_000003.11:g.119101247G>A	NM_020754.2:c.539+1G>A	Het	r.433_540del:p.(Thr145_Arg180del)	Canonical splicing	a	LCL	Skipping	This study		NO	NO		YES	YES	YES
15DG2105	ARMC9	NC_000002.11:g.232071007G>T	NM_025139.3:c.51+5G>T;p.?	Homo	r.1_51del:p.(Met1_Glu17del)	Noncanonical intronic splicing (<50bp deep)	c	PAXgene/LCL/Fibro	Skipping	This study		NO	YES	YES	YES	YES	YES
14DG1870	ARMC9	NC_000002.11:g.232127019C>T	NM_025139.6:c.1027C>T;(p.Arg343Cys)	Homo	r.1_135del:p.?	Noncanonical exonic splicing	b	LCL	Skipping	This study		NO	NO		YES	YES	YES	First bp of exon
16DG0291	ASCC1	NC_000010.10:g.73892814C>T	NM_001198800.1:c.871+1G>A	Homo	r.747_957del:p.(Arg249Serfs*11)	Canonical splicing	a	LCL	Skipping	This study		NO	NO		YES	YES	YES
14DG0215	ASNS	NC_000007.13:g.97484664C>T	NM_133436.3:c.1137+1G>A	Homo	r.1032_1138del:p.(Met345Serfs*4)	Canonical splicing	a	LCL	Aberrant band	This study		NO	NO		YES	YES	YES
12DG2341	ASPM	NC_000001.10:g.197091174C>G	NM_018136.4:c.3742-1G>C	Homo	r.3739_3775del:p.(Lys1247Glyfs*9)	Canonical splicing	a	LCL	Skipping	This study		NO	NO		YES	YES	YES
14906432	ATM	NC_000011.9:g.108206571G>A	NM_000051:c.8152-1G>A	Homo		Canonical splicing	a	none				NO	NO		YES	YES	YES
15DG1281	ATP11C	NC_000023.10:g.138867383A>G	NM_173694.4:c.1675+2T>C	Homo	r.1602_1675del:p.(Tyr535Argfs*7)	Canonical splicing	a	LCL	Skipping	This study		NO	NO		YES	YES	YES
13DG1007	ATP2B3	NC_000023.10:g.152823567C>A	NM_021949.2:c.2434-3C>A	Hemi		Noncanonical intronic splicing (<50bp deep)	c	none				NO	NO		NO	NO	NO
17DG0764	ATP8A2	NC_000013.10:g.26104699G>T	NM_016529.4:c.322-1G>T	Homo	r.222_322del:p.?	Canonical splicing	a	LCL	Skipping	This study		NO	NO		YES	YES	YES
18DG0012	BBIP1	NC_000010.10:g.112661376A>G	NM_001195305:c.38-6T>C	Homo	r.1_37del:p.?	Noncanonical intronic splicing (<50bp deep)	c	LCL	Skipping	This study		NO	NO		YES	YES	YES
09DG00271	BBS1	NC_000011.9:g.66291682C>T	NM_024649.4:c.1110+329C>T	Homo	r.951_952ins951+1_951+147:p.(G318VfsX35)	Noncanonical intronic splicing (>50bp deep)	c	PAXgene	Retention	This cohort (published)	PMID: 19858128	NO	NO	YES	YES	YES	YES
12DG2276	BBS1	NC_000011.9:g.66291105C>T	NM_024649.1:c.951+58C>T	Homo	r.951_952ins951+1_951+58 p.(G318Vfs*62)	Noncanonical intronic splicing (>50bp deep)	c	PAXgene	Retention	This cohort (published)	PMID: 19858128	YES	NO	YES	YES	YES	YES
10DG0954	BBS1	NC_000011.9:g.66288849T>C	NM_024649.4:c.830+2T>C	Homo		Canonical splicing	a	none				NO	NO		YES	YES	YES
10DG1051	BBS1	NC_000011.9:g.66278561G>A	NM_024649.4:c.124+1G>A	Homo	r.125_159del:p.(A42AfsX44)	Canonical splicing	a	PAXgene	Skipping	This study		NO	NO	YES	YES	YES	YES
09DG00205	BBS4	NC_000015.9:g.73004583A>G	NM_033028.3:c.157-2A>G;p.(A53Hfs*2)	Homo	r.157_220del:p.(Ala53Hisfs*2)	Canonical splicing	a	PAXgene	Skipping	This cohort (published)	PMID: 19858128	NO	NO	YES	YES	YES	YES
09DG00644	BBS7	NC_000004.11:g.122775977T>A	NM_176824.2:c.602-2A>T	Homo		Canonical splicing	a	none				NO	NO		YES	YES	YES
10DG1911	BBS9	NC_000007.13:g.33427757G>A	NM_198428.2:c.2115+1G>A	Homo		Canonical splicing	a	none				NO	NO		YES	YES	YES
16DG0944	BBS9	NC_000007.13:g.33407475G>A	NM_014451.3:c.1669+1G>A	Homo		Canonical splicing	a	none				NO	NO		YES	YES	YES
11DG1565	BCS1L	NC_000002.11:g.219526249C>T	NM_001079866.1:c.441C>T;(p.Phe147=)	Homo	r.436_460delGTTTTCTTCAACATCCTGGAGGAAG:p.(Val146Leufs*4)	Noncanonical exonic splicing	d	LCL	Skipping	This study		NO	NO		YES	YES	YES
15DG2605	C12ORF4	NC_000012.11:g.4599687C>A	NM_020374.2:c.1566+1G>T	Homo		Canonical splicing	a	none				NO	NO		YES	YES	YES
14DG0630	C12ORF57	NC_000012.11:g.7053637A>G	NM_138425.2:c.53-2A>G	Homo		Canonical splicing	a	none				NO	NO		YES	YES	YES
10DG1767	C21ORF2	NC_000021.8:g.45750232T>A	NM_001271441.1:c.1000-23A>T	Homo	r.1000_10001ins:p.N215Vfs*260	Noncanonical intronic splicing (<50bp deep)	c	LCL	Retention	This study		NO	NO		YES	YES	YES
10DG0641	C21ORF2	NC_000021.8:g.45751725C>T	NM_004928.2:c.545+1G>A	Homo	r.542_546del:p.(Ala181Glufs*6)	Canonical splicing	a	LCL	Retention	This study		NO	NO		YES	YES	YES
09DG00341	C2orf37	NC_000002.11:g.172291588_172291590delinsAA	NM_025000.3:c.127-5_127-3delTAGinsAA	Homo		Noncanonical intronic splicing (<50bp deep)	c	none				NO	NO		YES	YES	YES
14DG1308	C2orf37	NC_000002.11:g.172330491T>G	NM_025000.3:c.1091+6T>G	Homo	r.1092_1182del:p.(Val365Metfs*14)	Noncanonical intronic splicing (<50bp deep)	c	LCL	Skipping	This cohort (published)	PMID: 19026396	NO	NO		YES	YES	YES
14DG1311	C2orf37	NC_000002.11:g.172336708G>T	NM_025000.3:c.1422+5G>T	Homo		Noncanonical intronic splicing (<50bp deep)	c	none				NO	NO		YES	YES	YES
14DG1313	C2ORF37	NC_000002.11:g.172291592G>C	NM_025000.3:c.127-1G>C	Homo		Canonical splicing	a	none				NO	NO		YES	YES	YES
15DG1781	C5ORF42	NC_000005.9:g.37139473C>G	NM_023073.3:c.8471-1G>C	Homo	r.8300_8470del:p.(Val2767_Pro2823del)	Canonical splicing	a	LCL	Skipping	This study		NO	NO		YES	YES	YES
08DG00046	CA2	NC_000008.10:g.86377699G>A	NM_000067.2:c.232+1G>A	Homo	r.35_232del:p.(Gly12_Ala77del)	Canonical splicing	a	LCL	Skipping	This study		NO	NO		YES	NO	YES
16DG1310	CASK	NC_000023.10:g.41419101C>T	NM_001126055.2:c.1651-1G>A	de novo		Canonical splicing	a	none				NO	NO		YES	YES	YES
10DG0344	CC2D1A	NC_000019.9:g.14024452G>T	NM_017721.4:c.748+1G>T	Homo	r.514_988del:p.?	Canonical splicing	a	LCL	Skipping	This cohort (published)	PMID: 25066123	YES	NO		YES	YES	YES
15DG0235	CC2D2A	NC_000004.11:g.15554779A>C	NM_001080522.2:c.2339-2A>C	Het (compound het)		Canonical splicing	a	LCL	Could not be assessed	This study		NO	NO		NO	YES	YES
12DG1149	CDH11	NC_000016.9:g.65022059C>A	NM_001797.2:c.999+1G>T	Homo		Canonical splicing	a	none				NO	NO		NO	YES	YES
17DG0765	CDH15	NC_000016.9:g.89260322G>A	NM_004933.2:c.2151+1G>A	Homo		Canonical splicing	a	none				NO	NO		NO	YES	NO
14DG0186	CDH3	NC_000016.9:g.68716391G>A	NM_001793.4:c.1182+1G>A	Homo		Canonical splicing	a	none				NO	NO		NO	YES	YES
16DG0186	CDK5RAP2	NC_000009.11:g.123182253T>C	NM_001011649.1:c.4005-15A>G	Homo	r.4004_4004+1insTCTCAATGGTTAAG:(p.Arg1335SerfsTer12)	Noncanonical intronic splicing (<50bp deep)	c	LCL	Skipping	This study		NO	NO		YES	YES	YES
DG08RC00046	CENPJ	NC_000013.10:g.25459809C>G	NM_018451.3:c.3302-1G>C	Homo	r.3302_3366del:p.(Asn1102Cysfs*8);r.3302_3477del;p.(Asn1102Glyfs*5);r.3217_3366del:p.(Asn1073_Gln1122del)	Canonical splicing	a	LCL	Skipping	This cohort (published)	PMID: 20522431	YES	NO		YES	YES	YES
12DG0401	CERKL	NC_000002.11:g.182521495C>T	NM_001030313.2:c.238+1G>A	Homo		Canonical splicing	a	none				NO	NO		YES	YES	YES*
14DG0295	CHRNG	NC_000002.11:g.233404513G>A	NM_005199.4:c.55+1G>A	Homo		Canonical splicing	a	none				NO	NO		NO	NO	NO
13DG0244	CIT	NC_000012.11:g.120270572T>A	NM_001206999.1:c.753+3A>T;p.(Asp221*)	Homo	r.660_753del;p.(Asp221*)	Noncanonical intronic splicing (<50bp deep)	c	LCL	Skipping	This cohort (published)	PMID: 27503289	NO	NO		YES	YES	YES
14DG0895	CIT	NC_000012.11:g.120260623C>T	NM_001206999.1:c.1111+1G>A;p.(Gly353_371delinsAla)	Het	r.1058_1111del:p.(Gly353_Ser371delinsAla)	Canonical splicing	a	LCL	Skipping	This cohort (published)	PMID: 27503289	NO	NO		YES	YES	YES
16DG1620	CLCN7	NC_000016.9:g.1507356C>T	NM_001287.5:c.739-18G>A;p.(Met250Argfs*6)	Homo	r.747_748insCGTCACGCGTGTCTCTGAGCACCAGTCCTTCTGGTCTCCAGGAAGGGCCG:p.(Met250Argfs*6)	Noncanonical intronic splicing (<50bp deep)	c	LCL	Retention	This study		NO	YES		YES	YES	YES
13DG1314	CLRN1	NC_000003.11:g.150660197A>C	NM_174878.2:c.254-649T>G	Homo		Noncanonical intronic splicing (>50bp deep)	c	LCL	Could not be assessed	This study		NO	NO		NO	NO	YES
09DG00010	CNKSR1	NC_000001.10:g.26510633G>A	NM_006314.2:c.926+1G>A	Homo		Canonical splicing	a	none				NO	NO		YES	YES*	YES
17DG0714	CNPY3	NC_000006.11:g.42905823_42905824delAC	NM_006586.3:c.496-5_496-4delAC	Homo	r.496_613del:p.(Cys166Valfs*83)	Noncanonical intronic splicing (<50bp deep)	c	LCL	Skipping	This study		NO	NO		YES	YES	YES
12DG2577	COG5	NC_000007.13:g.106964978A>T	NM_001161520.1:c.1120-12T>A;p.(Asp374Phefs*40)	Homo	r:1120del:p.(Asp374Metfs*32)	Noncanonical intronic splicing (<50bp deep)	c	LCL	Skipping	This study		YES	NO		YES	YES	YES
11DG0301	COG6	NC_000013.10:g.40273614A>G	NM_020751.2:c.1167-24A>G	Homo	r.1166_1167ins-1167-37_1167-2:p.?	Noncanonical intronic splicing (<50bp deep)	c	Fibro	Retention	This cohort (published)	PMID: 23606727	YES	NO		YES	YES	YES
19DG1262	COG6	NC_000013.10:g.40256300T>G	NM_020751.2:c.695-8T>G	Homo	r.695_788del:p.(Ser232Asnfs*4);r.694_695insTTTTCAG:p.(Ser232IlefsTer4); c.698_1012del;p.(Glu233_Gly337del)]	Noncanonical intronic splicing (<50bp deep)	c	LCL	Skipping	This study		NO	YES		YES	YES	YES
14DG1963	COL11A1	NC_000001.10:g.103462631C>A	NM_001854.3:c.2241+5G>T	Het		Noncanonical intronic splicing (<50bp deep)	c	LCL	Inconclusive	This study		NO	NO		YES	YES	YES
15DG0723	COL11A1	NC_000001.10:g.103468825C>G	NM_001854.3:c.1945-1G>C	de novo		Canonical splicing	a	none				NO	NO		YES*	YES	YES
13DG0143	COL18A1	NC_000021.8:g.46902735G>A	NM_130445.2:c.1701G>A;p.(=)	Homo		Canonical splicing	b	none				NO	NO		NO	YES	YES	Last bp of exon
10DG2048	COL1A1	NC_000017.10:g.48269147A>T	NM_000088.3:c.2127+2T>A	Het	r.2029_2127del:p.(Glu678_Gly710del)	Canonical splicing	a	LCL	Skipping	This study		NO	NO		YES*	YES	YES
10DG2173	COL1A1	NC_000017.10:g.48276953T>C	NM_000088.3:c.299-2A>G	Het		Canonical splicing	a	Fibro	Inconclusive	Literature	PMID: 25963598	NO	NO		YES*	YES	YES
12DG1926	COL1A1	NC_000017.10:g.48273514A>T	NM_000088.3:c.1002+2T>A	Het		Canonical splicing	a	none				NO	NO		YES*	YES	YES
18DG0269	COL27A1	NC_000009.11:g.117052503G>A	NM_032888.2:c.4261-1G>A	Homo		Canonical splicing	a	LCL	Could not be assessed	This study		NO	NO		NO	YES	YES
08DG00460	COL6A2	NC_000021.8:g.47541407G>A	NM_001849.3:c.1459-63G>A	Homo		Noncanonical intronic splicing (>50bp deep)	c	LCL	No abnormality	This study		YES	NO		YES	YES	YES
DG08RC00014E	COL6A2	NC_000021.8:g.47546152G>A	NM_001849.3:c.2422+1G>A	Homo	r.2421_2422ins2421+1_2121+59	Canonical splicing	a	PAXgene	Retention	This cohort (published)	PMID: 21035572	NO	NO	YES	YES	YES	YES
19DG1069	COL6A2	NC_000021.8:g.47539766T>C	NM_058175.2:c.1332+2T>C	Homo	r.1270_1332del:p.(Arg425_Gly445del)	Canonical splicing	a	LCL	Skipping	This study		NO	NO		YES	YES	YES
11630456	COL6A3	NC_000002.11:g.238266527T>C	NM_004369.3:c.6472-2A>G	Homo		Canonical splicing	a	none				NO	NO		YES*	YES	YES
12DG0483	COL7A1	NC_000003.11:g.48606889T>C	NM_000094:c.7615-10A>G	Homo		Noncanonical intronic splicing (<50bp deep)	c	none				NO	NO		YES	YES	YES
12DG2123	CREBBP	NC_000016.9:g.3781471A>G	NM_004380.2:c.4892+2T>C	Het		Canonical splicing	a	none				NO	NO		YES	YES	YES
11DG2311	CTSK	NC_000001.10:g.150778521T>C	NM_000396.3:c.244-29A>G	Homo		Noncanonical intronic splicing (<50bp deep)	c	LCL	Could not be assessed	This study		YES	NO		NO	YES	YES*
16DG0421	CTU2	NC_000016.9:g.88779855G>A	NM_001012762.1c.873G>A	Homo	r.737_940del:p.(Arg246_Glu314delinsGln)	Canonical splicing	b	LCL	Skipping	This cohort (published)	PMID: 26633546	YES	YES		YES	YES	YES	Last bp of exon
18DG0881	CTU2	NC_000016.9:g.88776695G>A	NM_001012759.1:c.282+5G>A	Homo	r.144_282del:p.(Asp49Alafs*2)	Noncanonical intronic splicing (<50bp deep)	c	LCL/Fibro	Skipping	This study		NO	NO		YES	YES	YES
08DG-00233	CUL7	NC_000006.11:g.43013141C>G	NM_014780.4:c.2863-1G>C	Homo	r.2863_2893del:p.(Gly955Argfs*3);r.2863_3038del:p.(Gly955Argfs*13)	Canonical splicing	a	LCL	Skipping	This cohort (published)	PMID: 22325252	NO	NO		YES	YES	YES
16DG0195	CUL7	NC_000006.11:g.43013324C>T	NM_014780.3:c.2862+1G>A	Homo		Canonical splicing	a	none				NO	NO		YES	YES	YES
10DG1994	CYP27A1	NC_000002.11:g.219679182G>A	NM_000784.3:c.1263+1G>A	Homo	r.1185_1263del:p.(Leu396Profs*29)	Canonical splicing	a	LCL	Skipping	This study		NO	NO		YES	YES	YES
16DG0223	CYP27B1	NC_000012.11:g.58159079C>T	NM_000785.3:c.589+1G>A	Homo		Canonical splicing	a	LCL	Could not be assessed	This study		NO	NO		NO	NO	YES
15DG0295	DCDC2	NC_000006.11:g.24302273C>A	NM_001195610.1:c.349-1G>T	Homo		Canonical splicing	a	none				NO	NO		YES*	YES*	YES
16DG0325	DDHD2	NC_000008.10:g.38110647dup	NM_015214.2:c.1891+2dup	Homo	r.1890_1891ins1890+1_1891+41:p.(Asp631Glyfs*3)	Canonical splicing	a	LCL	Retention	This study		NO	NO		YES	YES	YES
09DG01111	DGKQ	NC_000004.11:g.960989G>A	NM_001347.3:c.1148C>T:p.(Thr383Met)	Homo		Noncanonical exonic splicing	d	LCL	Reduced expression	This cohort (published)	PMID: 29556725	NO	NO		YES	YES	YES
13DG1520	DLAT	NC_000011.9:g.111908184G>C	NM_001931.4:c.975G>C	Homo	r.788_975del:p.(Phe264Glyfs*32)	Canonical splicing	b	LCL	Skipping	This study		NO	NO		YES	YES	YES	Last bp of exon
18DG0739	DLL4	NC_000015.9:g.41229614del	NM_019074.3:c.1944-2del	Het	r.1944del:p.(Ser648Argfs*24)	Canonical splicing	a	LCL	Skipping	This study		NO	NO		YES	YES	YES
10DG1700	DNA2	NC_000010.10:g.70176460delG	NM_001080449.2:c.3114+6delC	Homo	r.3146_3183del:p.(Ser1049_Glu1060delinsLysHisTyrPheProCysLeuPheIleLeuGlyGlnTyrLeuLeu);r.2935_3114del:p.?;r.2935_3116del:p.?;r.2935_3134del:p.?;r.2935_3136del:p.?	Noncanonical intronic splicing (<50bp deep)	c	LCL/Fibro	Skipping	This cohort (published)	PMID: 24389050	YES	NO		YES	YES	YES
08DG-00444	DNAJC17	NC_000015.9:g.41066554C>T	NM_018163.2:c.681G>A	Homo	r.601_681del:p.(Tyr201_Ala227del)	Canonical splicing	b	LCL	Skipping	This cohort (published)	PMID: 26355662	NO	NO		YES	YES	YES	First bp of exon
12DG2080	DOCK6	NC_000019.9:g.11325326C>G	NM_020812.3:c.4107-1G>C	Homo	r.4108_4114del:p.(Thr1370Metfs*19)	Canonical splicing	a	PAXgene	Skipping	This cohort (published)	PMID: 23522784	NO	NO	YES	YES	YES	YES
13DG1419	DOCK6	NC_000019.9:g.11363156A>G	NM_020812.2:c.377+2T>C	Het (compound het)		Canonical splicing	a	none				NO	NO		YES	YES	YES
REQ18-3680	DOCK7	NC_000001.10:g.63044498C>T	NM_001272000.1:c.2010+1G>A	Homo		Canonical splicing	a	none				NO	NO		YES	YES	YES
15DG0646	DOCK8	NC_000009.11:g.421079G>A	NM_001193536.1:c.3949+1G>A	Homo		Canonical splicing	a	none				NO	NO		YES	YES	YES
11DG2350	DONSON	NC_000021.8:g.34955994T>C	NM_017613.3:c.786-22A>G	Homo		Noncanonical intronic splicing (<50bp deep)	c	LCL	Inconclusive	This cohort (published)	PMID: 28191891	YES	NO		YES	YES	YES
15DG2154	DONSON	NC_000021.8:g.34954370T>C	NM_017613.3:c.1047-9A>G	Homo		Noncanonical intronic splicing (<50bp deep)	c	LCL/Fibro	Inconclusive	This cohort (published)	PMID: 28191891	NO	NO		YES	YES	YES
13DG0723	DYM	NC_000018.9:g.46784740_46784747delGAATACTT	NM_017653.3:c.1365+3_1365+10delAAGTATTC	Homo		Noncanonical intronic splicing (<50bp deep)	c	none				NO	NO		YES	YES	YES
13DG2185	DYM	NC_000018.9:g.46623771C>T	NM_017653.3:c.1860+1G>A	Homo	r.1747_1859del:p.(Val583Glufs*87)	Canonical splicing	a	LCL	Skipping	This study		NO	NO		YES	YES	YES
19DG1399	DYRK1A	NC_000021.8:g.38877584A>G	NM_101395.2:c.1240-2A>G	de novo		Canonical splicing	a	none				NO	NO		YES	YES	YES
15DG2249	ECHS1	NC_000010.10:g.135186745C>T	NM_004092.3:c.88+5G>A	Homo	r.87_88ins1_88+10:p.(Ala31Glufs*23)	Noncanonical intronic splicing (<50bp deep)	c	Fibro	Retention	This cohort (published)	PMID: 27905109	NO	NO		YES	YES	YES
18DG0247	EHBP1L1	NC_000011.9:g.65357406G>A	NM_001099409.1:c.4004-1G>A	Het	r.4004_4059del:p.(Gly1335Alafs*30)	Canonical splicing	a	LCL	Skipping	This study		NO	NO		YES	YES	YES
19DG1113	ERLIN1	NC_000010.10:g.101935696delACTT	NM_006459.3:c.430+6delAAGT	Homo	r.305_430del;p.(Val102_Phe143del)	Noncanonical intronic splicing (<50bp deep)	c	LCL	Skipping	This study		NO	NO		YES	YES	YES
17DG1047	ETFA	NC_000015.9:g.76518267_76518269del	NM_001127716.1:c.737_739del:p.(Thr246del)	Homo	r.883_963del:p.(Thr295_Lys321del)	Noncanonical exonic splicing	a	LCL	Skipping	This study		NO	NO		YES	YES	YES
19DG2180	EVC	NC_000004.11:g.5806456G>A	NM_153717.3:c.2450-1G>A	Homo		Canonical splicing	a	none				NO	NO		YES	YES	YES
11DG1254	EYS	NC_000006.11:g.65767506C>T	NM_001142800.1:c.2137+1G>A	Homo		Canonical splicing	a	LCL	Could not be assessed	This study		NO	NO		NO	NO	NO
16DG0010	FBN1	NC_000015.9:g.48720669C>T	NM_000138.4:c.6872-1G>A	de novo		Canonical splicing	a	LCL	No abnormality	This study		NO	NO		YES	YES	YES
13DG0259	FCRL4	NC_000001.10:g.157557065C>T	NM_031282:c.847+1G>A	Homo		Canonical splicing	a	none				NO	NO		YES	NO	NO
07DG-0027	FKBP14	NC_000007.13:g.30065920_30065923delTTAC	NM_017946.3:c.197+5_197+8delGTAA	Homo	r.197_198insgtaattatgccccgcag:p.(His67*)	Noncanonical intronic splicing (<50bp deep)	c	LCL	Skipping	This study		NO	NO		YES	YES	YES
19DG0160 and 19DG0161	GCDH	NC_000019.9:g.13007722A>G	NM_013976.2:c.853-2A>G	Homo (Tested on parents)	r.637_852del:p.(Ile213_Gly284del)	Canonical splicing	a	LCL	Skipping	This study		NO	NO		YES	YES	NO
16DG1654,16DG1655	GFPT1	NC_000002.11:g.69581445C>T	NM_001244710.1:c.686-1G>A	Homo		Canonical splicing	a	none				NO	NO		YES	YES	YES
12DG0530	GLI3	NC_000007.13:g.42006240C>T	NM_000168.5:c.2432-1G>A;p.(Thr812Glu+18*)	Het	r.2432_2333ins945:p.(Thr812Glu+18*)	Canonical splicing	a	LCL	Retention	This cohort (published)	PMID: 28224613	NO	NO		YES	YES	YES
10DG1751	GNPAT	NC_000001.10:g.231401036T>G	NM_014236.3:c.569-3T>G	Homo	r.570_697del:p.(Asp190Glufs*7)	Noncanonical intronic splicing (<50bp deep)	c	Fibro	Skipping	This cohort (published)	PMID: 20681997	NO	NO		YES	YES	YES
15DG0315	GTF3C3	NC_000002.11:g.197643617T>C	NM_012086.4:c.1390+3A>G	Homo	r.1219_1500del p.(Pro407_Gln500del)	Noncanonical intronic splicing (<50bp deep)	c	LCL/Fibro	Skipping	This cohort (published)	PMID: 28940097	NO	NO		YES	YES	YES
17DG1059	GTPBP2	NC_000006.11:g.43591669C>T	NM_019096.3:c.1236+1G>A	Homo	r.1101_1236del:p.(Asn367Lysfs*43)	Canonical splicing	a	Fibro	Skipping	This study		NO	NO		YES	YES	YES
10DG1187	GUCY2D	NC_000017.10:g.7918083G>A	NM_000180.3:c.2576+1G>A	Homo		Canonical splicing	a	none				NO	NO		NO	YES	NO
13DG2145	HERC1	NC_000015.9:g.63926932C>T	NM_003922.3:c.12570G>A	Homo	r.12485_12573del:p.(Asp4162Glyfs*43)	Canonical splicing	b	LCL	Skipping	This study		YES	NO		YES	YES	YES	First bp of exon
16DG0769	HEXA	NC_000015.9:g.72643473C>A	NM_000520.4:c.672+1G>T	Homo	r.572_673del:p.(Asp191_Lys224del)	Canonical splicing	a	LCL	Skipping	This study		NO	NO		YES	YES	YES
12DG1155	HEXB	NC_000005.9:g.74001150G>C	NM_000521.3:c.771+5G>C	Het (compound het)	r.670_771del:p.(Asp224_Lys257del)	Noncanonical intronic splicing (<50bp deep)	c	LCL	Skipping	This study		NO	NO		YES	YES	YES
12DG1155	HEXB	NC_000005.9:g.74012501_74012508delAAGTTGTT	NM_000521.3:c.1169+3_1169+10delAAGTTGTT	Het (compound het)	r.1083_1169del:p.(Glu362_Lys390del)	Noncanonical intronic splicing (<50bp deep)	c	LCL	Skipping	This study		NO	NO		YES	YES	YES
14DG0161	HGSNAT	NC_000008.10:g.43014188G>A	NM_152419.2:c.493+1G>A	Homo		Canonical splicing	a	none				NO	NO		YES	YES	YES
14DG2171	HSD17B4	NC_000005.9:g.118811425_118811440delinsTTTTTTAAAAAGTATATACTTTCCTCCTTTTACCCTATACAACATTGATT	NM_000414.3:c.302+3_302+18delGAGTATTTCTTTTTCAinsTTTTTTAAAAAGTATATACTTTCCTCCTTTTACCCTATACAACATTGATT	Homo	r.281_302del:p.(Asp94Glufs*3)	Noncanonical intronic splicing (<50bp deep)	c	LCL	Skipping	This cohort (published)	PMID: 20681997	NO	NO		YES	YES	YES
14DG0082	HSPG2	NC_000001.10:g.22158296C>T	NM_005529:c.11208-7G>A	Homo	r.11208_11209insGAGCA:p.(Phe3737Glufs*26)	Noncanonical intronic splicing (<50bp deep)	c	LCL	Skipping	This study		NO	NO		YES	YES	YES
17DG0804	HSPG2	NC_000001.10:g.22156581C>A	NM_005529.5:c.11674+1G>T	Homo		Canonical splicing	a	none				NO	NO		YES	YES	YES
10DG2178	IFITM5	NC_000011.9:g.299504G>A	NM_001025295.2:c.-14C>T	Het		UTR (5')	e	none				NO	NO		YES	NO	NO
14DG1212	IFT122	NC_000003.11:g.129218913T>C	NM_052985.1:c.2528+2T>C	Homo		Canonical splicing	a	none				NO	NO		YES	YES	YES
16DG0308	IFT140	NC_000016.9:g.1621536C>T	NM_014714.3:c.1525-1G>A	Het (compound het)	r.1525_1652del:p.(Gly509Argfs*7)	Canonical splicing	a	LCL	Skipping	This study		NO	NO		YES	YES	YES
09DG00020	IGFBP7	NC_000004.11:g.57898592C>T	NM_001253835.1:c.830-1G>A	Homo	r.830_849del;829_830in829+7:p.?	Canonical splicing	a	LCL	Skipping	This cohort (published)	PMID: 21835307	YES	NO		YES*	YES*	YES
14DG0132	ISPD	NC_000007.13:g.16341092C>G	NM_001101426.3:c.790-1G>C	Homo	r.790_835del:p.(Val264Argfs*9)	Canonical splicing	a	LCL	Skipping	This study		NO	NO		YES	YES	YES
10DG1302	ITGB4	NC_000017.10:g.73747193G>C	NM_000213.3:c.3793+1G>C	Homo	r.3744_3793del:p.(Glu1249Thrfs*11)	Canonical splicing	a	Fibro	Skipping	This study		NO	NO		YES	YES	YES
15DG2235	KCTD3	NC_000001.10:g.215775441_215775478del	NM_016121.3:c.1036_1073del:p.(Pro346Thrfs*4)	Homo	r.1036_1073del:p.(Pro346Thrfs*4)	Noncanonical exonic splicing	d	LCL	Skipping	This study		YES	NO		YES	YES	YES
08DG-00217	KERA	NC_000012.11:g.91445297T>C	NM_007035.3:c.887-2A>G	Homo		Canonical splicing	a	none				NO	NO		NO	NO	NO
15DG0595	KIAA1109	NC_000004.11:g.123252480G>A	NM_015312.2:c.11250-1G>A	Homo	r.11250_11465del:p.(His3751_Arg3822del)	Canonical splicing	a	LCL	Skipping	This cohort (published)	PMID: 28749478	NO	NO		YES	YES	YES
15DG2134	KIF14	NC_000001.10:g.200534197C>T	NM_014875.2:c.4071G>A	Homo	r.3887_4071del:p.(Leu1296Trpfs*46)	Canonical splicing	b	LCL/Fibro	Skipping	This cohort (published)	PMID: 28892560	NO	NO		YES	YES	YES	First bp of exon
17DG0854	KIF4A	NC_000023.10:g.69573658G>A	NM_012310.3:c.1674+1G>A	Homo		Canonical splicing	a	none				NO	NO		YES	YES	YES
11DG1468	L1CAM	NC_000023.10:g.153135120dupGTGC	NM_001143963.2:c.1109-2dupGCAC	Hemi		Canonical splicing	a	none				NO	NO		YES	YES	YES
09DG00076	LAMA2	NC_000006.11:g.129637097T>C	NM_000426.3:c.3924+2T>C	Homo	r.3736_3924del:p.(Leu1246_Glu1308del)	Canonical splicing	a	Fibro	Skipping	This study		NO	NO		NO	YES	YES
19DG0455	LAMB1	NC_000007.13:g.107601989C>A	NM_002291.3:c.1985+5G>T	Homo	r.1931_1985del:p.(Gly644Aspfs*19)	Noncanonical intronic splicing (<50bp deep)	c	LCL	Skipping	This study		NO	NO		YES	YES	YES
REQ18-1546	LARS	NC_000005.9:g.145499933del	NM_020117.9:c.3325+1del	Homo		Canonical splicing	a	none				NO	NO		YES	YES	YES
12DG1616	LEPRE1	NC_000001.10:g.43221210C>T	NM_022356.3:c.1170+9G>A	Homo		Noncanonical intronic splicing (<50bp deep)	c	none				NO	NO		YES	YES	YES
14DG2214	LEPRE1	NC_000001.10:g.43213471T>G	NM_022356.3:c.1839-2A>C	Homo	r.1839_1914del:p.(Ser613Argfs*24)	Canonical splicing	a	LCL	Skipping	This study		NO	NO		YES	YES	YES
15DG0559	LEPRE1	NC_000001.10:g.43212524C>T	NM_022356.3:c.2056-1G>A	Homo		Canonical splicing	a	none				NO	NO		YES	YES	YES
14DG1442	LIFR	NC_000005.9:g.38506604C>T	NM_002310.5:c.1121+1G>A	Homo		Canonical splicing	a	LCL	Could not be assessed	This study		NO	NO		NO	YES	YES
REQ18-2021	LRP4	NC_000011.9:g.46920107A>G	NM_002334.2:c.796+2T>C	Homo		Canonical splicing	a	none				NO	NO		YES	YES	YES
13DG1597	LRRCC1	NC_000008.10:g.86021829G>C	NM_033402.4:c.105-1G>C;p. (Ser35Argfs*17)	Homo		Canonical splicing	a	none				NO	NO		YES	YES	NO
14DG0554	LTBP2	NC_000014.8:g.74992773C>G	NM_000428.2:c.2428+5G>C	Homo		Noncanonical intronic splicing (<50bp deep)	c	none				NO	NO		NO	YES	YES
15DG1796	LTBP2	NC_000014.8:g.74999126_74999127delCA	NM_000428.2:c.1987+2_1987+3delTG	Homo		Canonical splicing	a	none				NO	NO		NO	YES	YES
18DG0251	MCIDAS	NC_000005.9:g.54516842A>C	NM_001190787.1:c.717+2T>G	Homo		Canonical splicing	a	LCL	Could not be assessed	This study		NO	NO		NO	NO	YES
13DG0903	MECR	NC_000001.10:g.29533272A>C	NM_001024732.1:c.322+2T>G	Homo	r.324_325insAGGAACCCACAGGG:p.(Asp109Argfs*30); r.179_322del:p.(Thr61_Gly108del)	Canonical splicing	a	LCL	Skipping	This study		NO	NO		YES	YES	YES
12DG2585	MERTK	NC_000002.11:g.112755055T>G	NM_006343.2:c.1604+2T>G	Homo	r.1451_1604del:p.(Trp485Metfs*10)	Canonical splicing	a	LCL	Skipping	This study		NO	NO		YES	NO	YES
13DG0011	MERTK	NC_000002.11:g.112777100G>T	NM_006343.2:c.2189+1G>T	Homo	r.2080_2189del:p.(His694Valfs*4)	Canonical splicing	a	PAXgene	Skipping	Literature	PMID: 17301963	NO	NO	YES	YES	NO	YES
19DG1161	METTL23	NC_000017.10:g.74729299T>C	NM_001080510.3:c.322+2T>C	Homo	r.84+1_322+1del:p.(Ile29PhefsTer2)	Canonical splicing	a	LCL	Skipping	This study		NO	NO		YES	YES	YES
11DG1842	METTL5	NC_000002.11:g.170678452C>T	NM_014168.2:c.224+1G>A;p. (Ala37Glyfs*8)	Homo	r.110_224del:p.(Ala37Glyfs*8)	Canonical splicing	a	LCL/Fibro	Skipping	This study		NO	NO		YES	YES	NO
09DG00216	MFSD8	NC_000004.11:g.128870957A>G	NM_152778.2:c.198+2T>C	Homo	r.153_196del:p.(Gly52_Lys66del)	Canonical splicing	a	Fibro	Skipping	This study		NO	NO		YES	YES	YES
70806906	MGP	NC_000012.11:g.15037146C>T	NM_000900:c.94+1G>A	Homo		Canonical splicing	a	none				NO	NO		NO	NO	NO
14DG1155	MKS1	NC_000017.10:g.56294025A>T	NM_017777.3:c.261+2T>A	Homo		Canonical splicing	a	none				NO	NO		YES	YES	YES
17DG1094	MYH11	NC_000016.9:g.15865425C>T	NM_022844.2:c.1033+1G>A	Homo		Canonical splicing	a	none				NO	YES		YES	YES	NO
11DG0700	NF1	NC_000017.10:g.29490399G>C	NM_001128147.1:c.479+5G>C	Het		Noncanonical intronic splicing (<50bp deep)	c	none				NO	NO		YES	YES	YES
19DG1367	NF1	NC_000017.10:g.29497020G>A	NM_001128147.2:c.586+5G>A	Homo	r.481_586del:p.(Leu161Lysfs*9)	Noncanonical intronic splicing (<50bp deep)	c	PAXgene	Skipping	This study		NO	NO	YES	YES*	Yes	YES
14DG1514	NF1	NC_000017.10:g.29664900T>G	NM_000267.3:c.6641+2T>G	Het		Canonical splicing	a	none				NO	NO		YES	YES	YES
08DG00041	NID1	NC_000001.10:g.236143795C>T	NM_002508.2:c.3385+1G>A	Homo	r.3380_3385del:p.(Asp1127_Ala1128del)	Canonical splicing	a	LCL	Skipping	This cohort (published)	PMID: 25558065	NO	NO		YES	YES	YES
REQ18-3680	NKX6-3	NC_000008.10:g.41504708C>T	NM_152568.2:c.162+5G>A	Homo		Noncanonical intronic splicing (<50bp deep)	c	none				NO	NO		NO	NO	YES
13DG1482	NPHP3	NC_000003.11:g.132408108_132408109delCT	NM_153240.4:c.2694-2_2694-1delAG	Homo	r.2694_2883del;p.(Gly899Profs*2)	Canonical splicing	a	LCL	Skipping	This study		NO	NO		YES	YES	YES
09DG01042	NR2E3	NC_000015.9:g.72103821A>C	NM_014249.3:c.119-2A>C	Homo		Canonical splicing	a	LCL	Could not be assessed	This study		NO	NO		NO	NO	YES
09DG01042	NRP1	NC_000010.10:g.33619634A>C	NM_003873.5:c.248+2T>G;p.(Asp25Gfs*25)	Homo	r.74_248del:p.(Asp25Glyfs*25)	Canonical splicing	a	LCL	Skipping	This cohort (published)	PMID: 25713110	NO	NO		YES	YES	YES
19DG0489	NRP1	NC_000010.10:g.33542954A>G	NM_003873.5:c.981+2T>C	Homo	r.815_981del:p.(Asp272Glyfs*36)	Canonical splicing	a	PAXgene/LCL	Skipping	This study		NO	NO	YES	YES	YES	YES
18DG0533	NUP160	NC_000011.9:g.47843634C>T	NM_015231.1:c.1179+5G>A	Homo	r. 888_1073del:p.(Arg296_Arg358delinsSer)	Noncanonical intronic splicing (<50bp deep)	c	LCL	Skipping	This study		NO	NO		YES	YES	YES
15DG1039	P4HTM	NC_000003.11:g.49042291C>A	NM_177939.2:c.888-3C>A	Homo	r.889_1073+1del;p.(Arg296_Arg358delinsSer)	Noncanonical intronic splicing (<50bp deep)	c	LCL	Skipping	This study		NO	NO		YES	YES	YES
16DG0129	PAH	NC_000012.11:g.103237568C>T	NM_000277.1:c.1066-11G>A	Homo	r.1065_1066insGGCCTACAG;p.(Gln355_Tyr356insGlyLeuGln)	Noncanonical intronic splicing (<50bp deep)	c	LCL	Skipping	This study		NO	NO		YES	NO	NO
18DG0687	PAX2	NC_000010.10:g.102587391A>G	NM_000278.3:c.1202-2A>G	Het	r.1177_1196del:p.(Ser393Cysfs*16)	Canonical splicing	a	LCL	Skipping	This study		NO	NO		NO	NO	YES
11DG0150	PDE6B	NC_000004.11:g.648678G>A	NM_000283.3:c.992+1G>A	Homo		Canonical splicing	a	none				NO	NO		NO	NO	YES
10DG1574	PDE6C	NC_000010.10:g.95385411G>A	NM_006204.3:c.939+5G>A	Homo	r.865_939del:p.(Phe290_Glu314del)	Noncanonical intronic splicing (<50bp deep)	c	LCL	Skipping	This study		NO	NO		YES*	NO	YES
19DG1422	PDE6C	NC_000010.10:g.95380388G>A	NM_006204.3:c.481-1G>A	Homo		Canonical splicing	a	none				NO	NO		YES	NO	NO
16DG1424	PERCC1	NC_000016.9:1480850_1483950del	Deletion of regulatory element (chr16:1480850_1483950del)	Homo		Transcript-deleterious variants	f	none				NO	YES		YES	YES	YES
14DG0564	PEX14	NC_000001.10:g.10687420G>A	NM_004565.2:c.677G>A	Homo	r.587_678del;p.(Ala196Glufs*103)	Canonical splicing	b	LCL	Skipping	This study		NO	NO		YES	YES	YES	Last bp of exon
DG08RC00020C	PEX16	NC_000011.9:g.45937014C>T	NM_004813.2:c.460+5G>A	Homo	r.360_460del:p.(Ala121Trpfs*2)	Noncanonical intronic splicing (<50bp deep)	c	PAXgene	Skipping	This study		NO	NO	YES	YES	YES	NO
15DG0715	PEX16	NC_000011.9:g.45931865T>A	NM_004813.2:c.953-2A>T	Homo	r.953_1129del:p.(Arg318_Gly336delinsAsnThrGlnProTrpSerProProAlaPheLeuProGlyHisPro)	Canonical splicing	a	LCL	Skipping	This study		NO	NO		YES	YES	NO
16DG1048	PEX19	NC_000001.10:g.160253339G>A	NM_001193644.1:c.161C>T;p.(Ser54Leu)	Homo	r.71_180del:p.(Ser24Argfs*18)	Noncanonical exonic splicing	d	LCL	Skipping	This study		NO	NO		YES	YES	YES
15DG2279	PEX26	NC_000022.10:g.18561370C>T	NM_001127649.2:c.228C>T;p.(=)	Het	r.227_230del:p.(Gly76Alafs*5)	Noncanonical exonic splicing	d	LCL	Skipping	This study		NO	NO		YES	YES	YES
13DG1641	PGAP1	NC_000002.11:g.197761923T>C	NM_024989.3:c.861-2A>G	Homo		Canonical splicing	a	none				NO	NO		YES	YES	YES
19DG0701	PGM1	NC_000001.10:g.64089432G>A	NM_001172818.1:c.300+1G>A	Homo	r.1_300del:p.?	Canonical splicing	a	LCL	Skipping	This study		NO	NO		YES	YES	YES
14DG0540	PIGT	NC_000020.10:g.44053235C>G	NM_001184728:c.1316+16C>G	Homo		Noncanonical intronic splicing (<50bp deep)	c	none				NO	NO		YES	YES	YES
15304850	PKD1	NC_000016.9:g.2144015C>G	NM_001009944.2:c.10619-1G>C	Het		Canonical splicing	a	none				NO	NO		YES	YES	YES
13DG1221	POMT1	NC_000009.11:g.134388722_134388725del	NM_007171.3:c.1241+4_1241+7delAGTG	Homo	r.1149_1241del:p.(Gln385_His415del)	Noncanonical intronic splicing (<50bp deep)	c	LCL	Skipping	This study		NO	NO		YES	YES	YES
15DG0227	POMT1	NC_000009.11:g.134381841G>T	NM_007171.3:c.280+1G>T	Homo	r.280_425del:p.(Glu94Argfs*95)	Canonical splicing	a	LCL	Skipping	Literature	PMID: 20065251	NO	NO		YES	YES	YES
11DG0165	POMT2	NC_000014.8:g.77766298T>C	NM_013382.5c.817-394A>G	Homo		Noncanonical intronic splicing (>50bp deep)	c	Fibro	Retention	This study		NO	NO		YES	YES	YES
15DG0647	POMT2	NC_000014.8:g.77765031C>T	NM_013382.5:c.1006+1G>A	Homo	r.1005_1006Ins1005-275_1005_213:p.(His336Profs*56);r.1168_1172 delCATA:p.(His390fs)	Canonical splicing	a	LCL	Retention	This study		NO	NO		YES	YES	YES
18DG0506	PPP1R12B	NC_000001.10:g.202465951G>T	NM_002481.2:c.2490+1G>T	Homo		Canonical splicing	a	none				NO	NO		NO	NO	YES
10DG2065	PRDM5	NC_000004.11:g.121843669A>G	NM_018699.2:c.93+2T>C	Homo		Canonical splicing	a	none				NO	NO		NO	NO	YES
12DG2582	PROM1	NC_000004.11:g.15989284delA	NM_006017.2:c.2130+2delT	Homo		Canonical splicing	a	none				NO	NO		NO	NO	YES
10DG1905	PXDN	NC_000002.11:g.1677414C>T	NM_012293.1:c.1018+1G>A	Homo		Canonical splicing	a	none				NO	NO		YES	YES	YES
15DG1200	PXDN	NC_000002.11:g.1648525C>G	NM_012293.1:c.3609-1G>C	Homo		Canonical splicing	a	none				NO	NO		YES	YES	YES
15DG2011	PXDNL	NC_000008.10:g.52384866T>A	NM_144651.4:c.695-2A>T	Homo	r.695_812del:p.(Gln232Profs*21)	Canonical splicing	a	LCL	Skipping	This study		NO	NO		YES	YES	NO
15DG0469	RAB3GAP1	NC_000002.11:g.135926114G>A	NM_012233.2:c.2710-1G>A	Homo		Canonical splicing	a	none				NO	NO		YES	YES	YES
15DG1693	RBM8A	NC_000001.10:g.145509217C>G	NM_005105.4:c.*6C>G	Het (compound het)		UTR (3')	e	LCL	Inconclusive	This study		NO	NO		YES	YES	YES
14DG0959	RELN	NC_000007.13:g.103234766A>G	NM_005045.3:c.3711+2T>C	Homo		Canonical splicing	a	none				NO	NO		NO	NO	YES
15DG2427	RIC1	NC_000009.11:g.5772741G>C	NM_020829.3:c.3794G>C	Homo	r.3794_3795ins3794+1_3794+59:p.(Arg1265Profs*7)	Missense/ splicing	b	LCL	Skipping	This cohort (published)	PMID: 27878435	NO	NO		YES	YES	YES	Last bp of exon
09DG00086	RNF216	NC_000007.13:g.5751392C>T	NM_207111.3:c.2061G>A;p.(=)	Homo		Canonical splicing	b	none				NO	NO		YES	YES	YES	First bp of exon
12DG2155	RPE65	NC_000001.10:g.68906535C>G	NM_000329.2:c.643+1G>C	Homo		Canonical splicing	a	none				NO	NO		NO	NO	YES
13DG1181	RTTN	NC_000018.9:g.67696057T>C	NM_173630.3:c.5746-20A>G	Homo	r.5746_5823del:p.(Asp1917_Glu1942del)	Noncanonical intronic splicing (<50bp deep)	c	LCL	Skipping	This study		NO	YES		YES	YES	YES
14DG1291	RTTN	NC_000018.9:g.67802412T>C	NM_173630.3:c.2885+8A>G	Homo	r.2885_2886ins2885+1_2885+7:p.(Ser963∗)	Noncanonical intronic splicing (<50bp deep)	c	LCL	Retention	This cohort (published)	PMID: 26608784	YES	YES		YES	YES	YES
14DG0902	SBDS	NC_000007.13:g.66459197A>G	NM_016038.2:c.258+2T>C	Homo	r.129_258del:p.(Glu44Phefs*2)	Canonical splicing	a	LCL	Retention	This study		NO	NO		YES	YES	YES
12DG1794	SCLT1	NC_000004.11:g.129960194A>G	NM_144643.2:c.290+2T>C	Homo	r.235_290del:p.(Lys79Valfs*4)	Canonical splicing	a	LCL/Fibro	Skipping	This cohort (published)	PMID: 24285566	YES	YES		YES	YES	YES
11DG0307	SCN1B	NC_000019.9:g.35530019A>G	NM_001037.4:c.449-2A>G	Homo		Canonical splicing	a	Fibro	Could not be assessed	This study		NO	NO		NO	NO	YES
18DG0278	SCN9A	NC_000002.11:g.167134837A>C	NM_002977.3:c.2311-14T>G	Homo	r.2311_2484del:p.(Val771_Leu828del)	Noncanonical intronic splicing (<50bp deep)	c	LCL/Fibro	Skipping	This study		NO	YES		NO	YES	YES
14DG0045	SDCCAG8	NC_000001.10:g.243471139G>A	NM_006642.2:c.741-152G>A	Homo	r.740_741ins741-202_741-1;p.Arg247Serfs*23	Noncanonical intronic splicing (>50bp deep)	c	LCL	Retention	This study		NO	YES		YES	YES	YES
17DG0775	SETD5	NC_000003.11:g.9495553G>A	NM_001080517.1:c.2476+1G>A	Heterozygous de novo status could not be confirmed		Canonical splicing	a	none				NO	NO		YES	YES	YES
16DG1307	SGCA	NC_000017.10:g.48245938G>A	NM_000023.2:c.584+5G>A	Homo	r.585_747del:p.(Val196Trpfs*71)	Noncanonical intronic splicing (<50bp deep)	c	LCL	Skipping	This study		NO	NO		YES	YES	NO
12DG1207	SIL1	NC_000005.9:g.138283171C>T	NM_022464.4:c.1030-9G>A;p.Phe345Alafs*9	Homo	r.1032_1033insATGGCAG:p.(Phe345Metfs*9)	Noncanonical intronic splicing (<50bp deep)	c	LCL	Skipping	This study		YES	NO		YES	YES	YES
16DG0026	SLC12A1	NC_000015.9:g.48522234C>T	NM_000338.2:c.865-356C>T	Homo		Noncanonical intronic splicing (>50bp deep)	c	LCL	Could not be assessed	This study		NO	NO		NO	NO	YES
17DG0776	SLC12A2	NC_000005.9:g.127503451A>G	NM_001046.2:c.2617-2A>G	Homo		Canonical splicing	a	none				NO	NO		YES	YES	YES
09DG00450	SLC13A5	NC_000017.10:g.6610345A>C	NM_177550.3:c.231+2T>G	Homo	r.103_231del:p.(Phe35_Gln77del)	Canonical splicing	a	LCL	Skipping	This study		NO	NO		YES	NO	YES
15DG0933	SLC17A5	NC_000006.11:g.74325037C>T	NM_012434:c.1111+1G>A	Homo	r.979_1111del:p.(Asn327Glufs*2)	Canonical splicing	a	LCL	Skipping	This study		NO	NO		YES	YES	YES
14DG1653	SLC20A2	NC_000008.10:g.42317413C>T	NM_006749.3:c.613+1G>A	Homo	r.517_613del:p.(Glu173Cysfs*11)	Canonical splicing	a	LCL	Skipping	This study		NO	NO		YES	YES	YES
15DG1703	SLC23A3	NC_000002.11:g.220029887G>A	NM_001144889.1:c.1167+4C>T	Homo	r.914_1167del:p.(Glu306Trpfs*57)	Noncanonical intronic splicing (<50bp deep)	c	LCL	Skipping	This study		NO	NO		YES	YES	YES
14DG0586	SLC26A4	NC_000007.13:g.107312695T>C	NM_000441.1:c.415+2T>C	Homo		Canonical splicing	a	none				NO	NO		YES	YES	YES
19DG1542	SLC4A1	NC_000017.10:g.42335349C>G	NM_000342.4:c.1282+5G>C	Homo	r.1015_1210del:p.(Tyr339Alafs*6)	Noncanonical intronic splicing (<50bp deep)	c	PAXgene/LCL	Skipping	This study		NO	NO	YES*	YES*	YES	YES
08DG00143	SLC4A11	NC_000020.10:g.3211933_3211951del	NM_032034.3:c.996+25_996+43del	Homo		Noncanonical intronic splicing (<50bp deep)	c	none				NO	NO		YES	YES	NO
14DG0555	SLC4A11	NC_000020.10:g.3209740C>T	NM_032034.3:c.2066+1G>A	Homo		Canonical splicing	a	none				NO	NO		YES	YES	NO
14DG0012	SLC4A4	NC_000004.11:g.72433674G>A	NM_003759.3:c.*206G>A;p.(=)	Homo		UTR (3')	e	LCL	Reduced expression	This study		YES	NO		YES	YES	YES
18DG0050	SLCO2A1	NC_000003.11:g.133667375C>T	NM_005630.2:c.1105+5G>A	Homo		Noncanonical intronic splicing (<50bp deep)	c	LCL	could not be assessed	This study		NO	NO		NO*	YES	YES
14DG1661	SMG9	NC_000019.9:g.44248920T>C	NM_019108.2:c.701+4A>G	Homo	r.589_701del:p.(Tyr197Aspfs*10)	Noncanonical intronic splicing (<50bp deep)	c	LCL	Skipping	This cohort (published)	PMID: 27018474	NO	NO		YES	YES	YES
12DG2244	SPARC	NC_000005.9:g.151055692C>G	NM_003118.3:c.57+1G>C	Homo	r.1_57del:p.?	Canonical splicing	a	LCL	Skipping	This cohort (published)	PMID: 27023906	NO	NO		YES	YES	YES
10DG0840	SPG20	NC_000013.10:g.36905556T>C	NM_001142294.1:c.988A>G;p.(Met330Val)	Homo	r.986_1008del:p.(Gln329Argfs*11)	Noncanonical exonic splicing	d	LCL	Skipping	This cohort (published)	PMID: 27431290	YES	NO		YES	YES	YES
14DG1501,14DG1502	STAMBP	NC_000002.11:g.74087173T>G	NM_006463.4:c.1119-6T>G	Het		Noncanonical intronic splicing (<50bp deep)	c	none				NO	NO		YES	YES	YES
14DG0639	STX3	NC_000011.9:g.59554508A>G	NM_004177.4:c.115-2A>G	Homo	r.114_215del:p.(Ile39_Lys72del)	Canonical splicing	a	LCL	Skipping	This study		NO	NO		YES	YES	YES
18DG0333	STX3	NC_000011.9:g.59560988delinsT	NM_001178040.1:c.675+1delinsT	Homo	r.541_675del:p.(Ile181_Gln225del)	Canonical splicing	a	LCL	Skipping	This study		NO	NO		YES	YES	YES
13DG0499	SUCO	NC_000001.10:g.172543139G>A	NM_014283.3:c.1157+1G>A	Het (compound het)	r.1050_1157del:p.(Trp350*)	Canonical splicing	a	LCL	Skipping	This study		NO	NO		YES	YES	YES
19DG1316	SUFU	NC_000010.10:g.104378820C>A	NM_001178133.1:c.1297-3C>A	Homo		Noncanonical intronic splicing (<50bp deep)	c	LCL	Inconclusive	This study		NO	NO		YES	YES	YES
12DG2657	TAPT1	NC_000004.11:g.16188401_16188402insA	NM_153365.2:c.846+2_846+3insT	Homo	r.712_846del:p.?	Canonical splicing	a	LCL	Skipping	This cohort (published)	PMID: 27878435	NO	NO		YES	YES	YES
17DG0168	TBC1D32	NC_000006.11:g.121613198C>A	NM_152730.4:c.1372+1G>T	Homo	r.1232_1372del:p.(Arg411_Gly458delinsSer)	Canonical splicing	a	Fibro	Skipping	This cohort (published)	PMID: 24285566	NO	NO		YES	YES	YES
10DG1670	TBCK	NC_000004.11:g.107115874C>T	NM_001163435.1:c.1897+1G>A	Homo	r.1861_1897del:p.(Leu621Metfs*28)	Canonical splicing	a	LCL	Skipping	This study		NO	NO		YES	YES	YES
13DG1123	TCTEX1D2	NC_000003.11:g.196033810T>A	NM_152773.4:c.317+4A>T	Homo	r.248_317del:p.(Glu83Alafs*21)	Noncanonical intronic splicing (<50bp deep)	c	LCL	Skipping	This study		NO	NO		YES	YES	YES
09DG01363	TCTN1	NC_000012.11:g.111064165A>G	NM_001082538.2:c.342-2A>G	Homo	r.342_397del:p.(Gly115Lysfs*8)	Canonical splicing	a	LCL	Skipping	This cohort (published)	PMID: 22693042	NO	NO		YES	YES	YES
09DG01273	TCTN2	NC_000012.11:g.124184249A>G	NM_024809.3:c.1506-2A>G	Homo	r.1506_1612del:1505_1506ins1506-104_1506-2	Canonical splicing	a	LCL	Skipping	This cohort (published)	PMID: 21462283	YES	NO		YES	YES	YES
16DG0872	TDP2	NC_000006.11:g.24653210C>A	NM_016614.2:c.807+1G>T	Het	r.640_807del:p.(Asn214_Glu269del)	Canonical splicing	a	LCL	Skipping	This study		NO	NO		YES	YES	YES
16DG0341	TGM1	NC_000014.8:g.24729265C>G	NM_000359.2:c.758-1G>C	Homo	r.758_759del:p.(Glu253Glyfs*8)	Canonical splicing	a	Fibro	Skipping	This study		NO	NO		YES	YES	YES
19DG0337	TLL1	NC_000004.11:g.166964424A>G	NM_012464.4:c.1379-2A>G	Homo		Canonical splicing	a	PAXgene/LCL	Could not be assessed	This study		NO	NO	NO	NO	YES	YES
12DG1045	TMEM107	NC_000017.10:g.8079074C>T	NM_032354.3:c.274+1G>A	Homo	r.274_275ins274+1;p.Ser92Cysfs*7	Canonical splicing	a	LCL	Retention	This cohort (published)	PMID: 26123494	YES	NO		YES	YES	YES
16DG0927	TMEM138	NC_000011.9:g.61136066C>G	NM_016464.4:c.377-3C>G	Homo	r.376_377ins377-1_377_2;p.(Ala126Glufs*15)	Noncanonical intronic splicing (<50bp deep)	c	LCL	Skipping	This study		NO	NO		YES	YES	YES
11DG1721	TMEM231	NC_000016.9:g.75576500C>T	NM_001077416.1:c.751G>A:p.(Val251Ile)	Homo	r.751_752insGTGAGTCACAG;p.(Ile251Serfs*33);r.751_752insGTGAGTCACAGGTAGAGCCCATTCAGCCGCTGCTCAGGACT;p.(Ile251SerfsTer43)	Missense/ splicing	b	LCL	Retention	This cohort (published)	PMID: 23349226	NO	NO		YES	YES	YES	First bp of exon
13DG1222	TMEM231	NC_000016.9:g.75575364A>G	NM_001077418.2:c.665-11T>C,p. (Val222Glufs*19)	Homo	r.665_879del:p.(Val222GlufsTer19)	Noncanonical intronic splicing (<50bp deep)	c	LCL	Skipping	This study		NO	NO		YES	YES	YES
19DG0238	TMEM231	NC_000016.9:g.75579321C>T	NM_001077416.1:c.597+1G>A	Homo		Canonical splicing	a	none				NO	NO		YES	YES	YES
10DG1980	TMEM237	NC_000002.11:g.202493952C>T	NM_001044385.2:c.869+1G>A	Homo	r.678_869del:p.(Met227_Arg290del)	Noncanonical intronic splicing (<50bp deep)	c	LCL	Skipping	This cohort (published)	PMID: 22693042	YES*	NO		YES	YES	YES
14DG0221	TMEM92	NC_000017.10:g.48355104A>G	NM_001168215:c.95+3A>G	Homo	r.94_95ins94+1_95+197:p.(Ala33Cysfs*11)	Noncanonical intronic splicing (<50bp deep)	c	LCL	Retention	This study		NO	NO		YES	YES	YES
19DG2556	TMX2	NC_000011.9:g.57506511G>A	NM_001144012.2:c.500G>A;(p.Arg167Gln)	Homo	r.251_614del:p.(Ile84Serfs*4)	Noncanonical exonic splicing	b	PAXgene/LCL/Fibro	Skipping	This study		NO	NO	YES	YES	YES	YES	Last bp of exon
18DG1088	TNFRSF13B	NC_000017.10:g.16875328C>A	NM_012452.2:c.61+1G>T	Het		Canonical splicing	a	LCL	Inconclusive	Literature	PMID: 19629655	NO	NO		YES	NO	NO
13DG1309	TPP1	NC_000011.9:g.6636096C>T	NM_000391.3:c.1551+1G>A	Homo		Canonical splicing	a	none				NO	NO		YES	YES	YES
16DG0971/16DG1119	TRAK1	NC_000003.11:g.42218304A>G	NM_001042646.1:c.287-2A>G	Homo	r.287_363del:p.(Leu96Glnfs*46)	Canonical splicing	a	LCL	Skipping	This study	PMID:28940097	NO	YES		YES	YES	YES
438031339	TRAPPC12	NC_000002.11:g.3428294A>G	NM_016030.5:c.1279-2A>G	Homo		Canonical splicing	a	none				NO	NO		YES	YES	YES
26059626	TRAPPC6B	NC_000014.8:g.39623499delCT	NM_001079537.1:c.268-1delAG	Homo		Canonical splicing	a	none				NO	NO		YES	YES	YES
17DG0098	TTC21B	NC_000002.11:g.166786159_166786169del	NM_024753.4:c.1176_1185+1del	Homo		Canonical splicing	a	none				NO	NO		YES	YES	YES
16DG0790	TTC23	NC_000015.9:g.99758919C>A	NM_001040656.1:c.456-1G>T	Homo	r.456_462del:p.(Phe153Lysfs*6)	Canonical splicing	a	LCL/Fibro	Skipping	This study		NO	NO		YES	YES	YES
15DG0936	TTC26	NC_000007.13:g.138819400G>C	NM_001144923.1:c.4-1G>C	Homo	r.4_141del;p.(Met2_Glu47del)	Canonical splicing	a	LCL	Skipping	This study		NO	NO		YES	YES	YES
19DG0461,19DG0462	TTN	NC_000002.11:g.179575361C>A	NM_001267550.2:c.28462+1G>T	Homo		Canonical splicing	a	none				NO	NO		YES	YES	YES
11DG1963	TULP1	NC_000006.11:g.35467757C>T	NM_003322.3:c.1495+1G>A	Homo		Canonical splicing	a	none				NO	NO		NO	NO	YES
13DG1123	TXNDC15	NC_000005.9:g.134210221G>A	NM_024715.3:c.103+1G>A	Homo	r.1_103del:p.?	Canonical splicing	a	LCL	Skipping	This study		NO	NO		YES	YES	YES
13DG0854	UBR1	NC_000015.9:g.43276193T>C	NM_174916.2:c.4054-2A>G	Homo		Canonical splicing	a	none				NO	NO		YES	YES	YES
DG08RC00030	UGT1A1	NC_000002.11:g.234668893_234668894dupTA	NM_000463.2:c.-41_-40dupTA	Homo		Promotor	f	none				NO	NO		NO	NO	YES
F6462	UPB1	NC_000022.10:g.24896073A>G	NM_016327.2:c.105-2A>G	Homo		Canonical splicing	a	none				NO	NO		YES	YES	YES
11DG1205	USH2A	NC_000001.10:g.216592022C>G	NM_206933.2:c.486-1G>C	Homo		Canonical splicing	a	none				NO	NO		YES	NO	YES
11DG1558	USH2A	NC_000001.10:g.216246438C>T	NM_206933.2:c.5776+1G>A	Het (compound het)		Canonical splicing	a	none				NO	NO		YES	NO	YES
15DG2344	VPS13B	NC_000008.10:g.100108539G>A	NM_017890.4:c.292-1G>A	Homo		Canonical splicing	a	none				YES	NO		YES	YES	YES
15DG2627	VSX2	NC_000014.8:g.74711862C>G	NM_182894.2:c.456-6C>G	Homo	r.456_477:(p.(Arg152Serfs*2);r.456_579del:p.(Thr153Serfs*108))	Noncanonical intronic splicing (<50bp deep)	c	LCL	Skipping	This study		NO	NO		YES*	YES	NO
19DG2145	WDPCP	NC_000002.11:g.63401804C>A	NM_015910.5:c.2078+1G>T	Homo	r.1916_2078del:p.(Glu639Aspfs*3)	Canonical splicing	a	LCL	Skipping	This study		NO	NO		YES	YES	YES
16DG0907	WDR73	NC_000015.9:g.85196931C>G	NM_032856.2:c.42-1G>C	Homo		Canonical splicing	a	none				NO	NO		YES	YES	YES
17DG0242	WDR83OS	NC_000019.9:g.12779941C>A	NM_016145.3:c.156+1G>T	Homo	r.51_156del:p.(Arg17Serfs*2)	Canonical splicing	a	LCL	Skipping	This cohort (published)	PMID: 30250217	YES	NO		YES	YES	YES
13DG0056	WWOX	NC_000016.9:g.78458766G>A	NM_016373.1:c.606-1G>A	Homo	r.606_791del:p.(Pro203_Arg264del)	Canonical splicing	a	LCL	Skipping	This study		NO	NO		YES*	YES	YES
14DG2158	ZDHHC9	NC_000023.10:g.128957636_128957650del	NM_016032.3:c.487+5_487+19del	Hemi		Noncanonical intronic splicing (<50bp deep)	c	none				NO	NO		YES	YES	YES
