# Supplementary material for: Analysis of transcript-deleterious variants in Mendelian disorders: implications for RNA-based diagnostics
Source: Genome Biol. 2020 Jun 17;21:145. doi: 10.1186/s13059-020-02053-9 (PMC7298854; doi:10.1186/s13059-020-02053-9)
Supplement: Supplementary file 3 — Additional file 3. Table S2. Frequency of all transcript deleterious variants are reported in the current study. [file 13059_2020_2053_MOESM3_ESM.xlsx]

## Sheet: Table S2
Table S2
Gene	Chromosomal poition	SHGP (2,379 ethnically matched)	gnomAD	Mutation HGVS nomenclature
ABCA4	NC_000001.10:g.94480098C>T	Absent	Absent	NM_000350.2:c.5460+1G>A
ABCB4	NC_000007.13:g.87091739T>C	Absent	Absent	NM_000443.3:c.286+335A>G
ACBD5	NC_000010.10:g.27497375C>T	Absent	Absent	NM_145698.3:c.1205-1G>A
ACOX1	NC_000017.10:g.73953648C>T	Absent	Absent	NM_004035.6:c.431-1G>A
ADAM9	NC_000008.10:g.38884330G>A	Absent	Absent	NM_003816.2:c.1130+1G>A
AEBP1	NC_000007.13:g.44150657G>A	Absent	3.61e-05	NM_001129.3:c.1630+1G>A
AGK	NC_000007.13:g.141315268C>G	Absent	2.791e-05	NM_018238.3:c.424-3C>G
AGL	NC_000001.10:g.100330146G>A	Absent	Absent	NM_000644.2:c.664+1G>A
AHI1	NC_000006.11:g.135754395C>G	7.56601e-05	Absent	NM_001134831.2:c.2037-1G>C
AKR1E2	NC_000010.10:g.4879774G>A	0.000752068	3.98e-06	NM_001040177.2:c.582+1G>A
ALMS1	NC_000002.11:g.73828320A>T	0.000248715	Absent	NM_015120.4:c.11870-2A>T
AP1B1	NC_000022.10:g.29759096C>T	Absent	Absent	NM_001166019.1:c.38-1G>A
APC	NC_000005.9:g.112111321_112111323delAAT	Absent	Absent	NM_000038.5:c.423-5_423-3delAAT
APOC2	NC_000019.9:g.45452415G>A	Absent	Absent	NM_000483.4:c.216-1G>A
ARFGEF2	NC_000020.10:g.47592737G>A	Absent	Absent	NM_006420.2:c.1958+1G>A
ARHGAP31	NC_000003.11:g.119101247G>A	Absent	Absent	NM_020754.2:c.539+1G>A
ARMC9	NC_000002.11:g.232071007G>T	Absent	Absent	NM_025139.3:c.51+5G>T
ARMC9	NC_000002.11:g.232127019C>T	Absent	5.17e-05	NM_025139.6:c.1027C>T:(p.Arg343Cys)
ASCC1	NC_000010.10:g.73892814C>T	Absent	3.977e-06	NM_001198800.1:c.871+1G>A
ASNS	NC_000007.13:g.97484664C>T	0.000210172	Absent	NM_133436.3:c.1137+1G>A
ASPM	NC_000001.10:g.197091174C>G	0.0001	Absent	NM_018136.4:c.3742-1G>C
ATM	NC_000011.9:g.108206571G>A	Absent	3.987e-06	NM_000051:c.8152-1G>A
ATP11C	NC_000023.10:g.138867383A>G	Absent	Absent	NM_173694.4:c.1675+2T>C
ATP2B3	NC_000023.10:g.152823567C>A	0.000218531	Absent	NM_021949.2:c.2434-3C>A
ATP8A2	NC_000013.10:g.26104699G>T	Absent	Absent	NM_016529.4:c.322-1G>T
BBIP1	NC_000010.10:g.112661376A>G	0.000210172	0.0001171	NM_001195305:c.38-6T>C
BBS1	NC_000011.9:g.66291105C>T	Absent	Absent	NM_024649.1:c.951+58C>T
BBS1	NC_000011.9:g.66288849T>C	Absent	Absent	NM_024649.4:c.830+2T>C
BBS1	NC_000011.9:g.66291682C>T	Absent	Absent	NM_024649.4:c.1110+329C>T
BBS1	NC_000011.9:g.66278561G>A	9.13159e-05	Absent	NM_024649.4:c.124+1G>A
BBS4	NC_000015.9:g.73004583A>G	0.000730927	3.984e-06	NM_033028.3:c.157-2A>G
BBS7	NC_000004.11:g.122775977T>A	0.000182632	Absent	NM_176824.2:c.602-2A>T
BBS9	NC_000007.13:g.33427757G>A	Absent	Absent	NM_198428.2:c.2115+1G>A
BBS9	NC_000007.13:g.33407475G>A	0.000273923	Absent	NM_014451.3:c.1669+1G>A
BCS1L	NC_000002.11:g.219526249C>T	0.000327511	Absent	NM_001079866.1:c.441C>T:p.(=)
C12ORF4	NC_000012.11:g.4599687C>A	Absent	Absent	NM_020374.2:c.1566+1G>T
C12ORF57	NC_000012.11:g.7053637A>G	Absent	Absent	NM_138425.2:c.53-2A>G
C21ORF2	NC_000021.8:g.45751725C>T	Absent	1.234e-05	NM_004928.2:c.545+1G>A
C21ORF2	NC_000021.8:g.45750232T>A	0.000376081233546446	Absent	NM_001271441.1:c.1000-23A>T
C2ORF37	NC_000002.11:g.172291588_172291590delinsAA	0.000361402240693892	Absent	NM_025000.3:c.127-5_127-3delTAGinsAA
C2orf37	NC_000002.11:g.172291592G>C	Absent	Absent	NM_025000.3:c.127-1G>C
C2orf37	NC_000002.11:g.172330491T>G	Absent	Absent	NM_025000.3:c.1091+6T>G
C2orf37	NC_000002.11:g.172336708G>T	Absent	Absent	NM_025000.3:c.1422+5G>T
C5ORF42	NC_000005.9:g.37139473C>G	Absent	Absent	NM_023073.3:c.8471-1G>C
CA2	NC_000008.10:g.86377699G>A	0.0015353121801433	4.026e-06	NM_000067.2:c.232+1G>A
CASK	NC_000023.10:g.41419101C>T	Absent	Absent	NM_001126055.2:c.1651-1G>A
CC2D1A	NC_000019.9:g.14024452G>T	0.00150180216259511	Absent	NM_017721.4:c.748+1G>T
CC2D2A	NC_000004.11:g.15554779A>C	0.000105552037154317	Absent	NM_001080522.2:c.2339-2A>C
CDH11	NC_000016.9:g.65022059C>A	Absent	Absent	NM_001797.2:c.999+1G>T
CDH15	NC_000016.9:g.89260322G>A	Absent	Absent	NM_004933.2:c.2151+1G>A
CDH3	NC_000016.9:g.68716391G>A	Absent	Absent	NM_001793.4:c.1182+1G>A
CDK5RAP2	NC_000009.11:g.123182253T>C	Absent	1.591e-05	NM_001011649.1:c.4005-15A>G
CENPJ	NC_000013.10:g.25459809C>G	Absent	Absent	NM_018451.3:c.3302-1G>C
CERKL	NC_000002.11:g.182521495C>T	Absent	9.089e-06	NM_001030313.2:c.238+1G>A
CHRNG	NC_000002.11:g.233404513G>A	Absent	Absent	NM_005199.4:c.55+1G>A
CIT	NC_000012.11:g.120270572T>A	Absent	3.977e-06	NM_001206999.1:c.753+3A>T:p.(Asp221*)
CIT	NC_000012.11:g.120260623C>T	Absent	Absent	NM_001206999.1:c.1111+1G>A:p.(Gly353_371delinsAla)
CLCN7	NC_000016.9:g.1507356C>T	Absent	1.066e-05	NM_001287.5:c.739-18G>A:p.(Met250Argfs*6)
CLRN1	NC_000003.11:g.150660197A>C	Absent	Absent	NM_174878.2:c.254-649T>G
CNKSR1	NC_000001.10:g.26510633G>A	0.00229432972795805	3.978e-06	NM_006314.2:c.926+1G>A
CNPY3	NC_000006.11:g.42905823_42905824delAC	Absent	Absent	NM_006586.3:c.496-5_496-4delAC
COG5	NC_000007.13:g.106964978A>T	Absent	Absent	NM_001161520.1:c.1120-12T>A:p.(Asp374Phefs*40)
COG6	NC_000013.10:g.40273614A>G	0.000184638109305761	Absent	NM_020751.2:c.1167-24A>G
COG6	NC_000013.10:g.40256300T>G	Absent	Absent	NM_020751.2:c.695-8T>G
COL11A1	NC_000001.10:g.103468825C>G	Absent	Absent	NM_001854.3:c.1945-1G>C
COL11A1	NC_000001.10:g.103462631C>A	8.72295882763433e-05	Absent	NM_001854.3:c.2241+5G>T
COL18A1	NC_000021.8:g.46902735G>A	Absent	Absent	NM_130445.2:c.1701G>A:p.(=)
COL1A1	NC_000017.10:g.48273514A>T	0.000115366866635902	Absent	NM_000088.3:c.2127+2T>A
COL1A1	NC_000017.10:g.48276953T>C	Absent	Absent	NM_000088.3:c.299-2A>G
COL1A1	NC_000017.10:g.48269147A>T	0.000115366866635902	Absent	NM_000088.3:c.1002+2T>A
COL27A1	NC_000009.11:g.117052503G>A	0.000210172341319882	Absent	NM_032888.2:c.4261-1G>A
COL6A2	NC_000021.8:g.47541407G>A	Absent	Absent	NM_001849.3:c.1459-63G>A
COL6A2	NC_000021.8:g.47546152G>A	0.000109253796569431	4.19e-06	NM_001849.3:c.2422+1G>A
COL6A2	NC_000021.8:g.47539766T>C	Absent	Absent	NM_058175.2:c.1332+2T>C
COL6A3	NC_000002.11:g.238266527T>C	Absent	Absent	NM_004369.3:c.6472-2A>G
COL7A1	NC_000003.11:g.48606889T>C	Absent	Absent	NM_000094:c.7615-10A>G
CREBBP	NC_000016.9:g.3781471A>G	Absent	Absent	NM_004380.2:c.4892+2T>C
CTSK	NC_000001.10:g.150778521T>C	7.62078951379363e-05	Absent	NM_000396.3:c.244-29A>G
CTU2	NC_000016.9:g.88779855G>A	0.000420609884332282	9.29e-06	NM_001012762.1c.873G>A
CTU2	NC_000016.9:g.88776695G>A	Absent	3.988e-06	NM_001012759.1:c.282+5G>A
CUL7	NC_000006.11:g.43013324C>T	Absent	Absent	NM_014780.4:c.2863-1G>C
CUL7	NC_000006.11:g.43013141C>G	0.000106667	Absent	NM_014780.3:c.2862+1G>A
CYP27A1	NC_000002.11:g.219679182G>A	5.74515e-05	2.828e-05	NM_000784.3:c.1263+1G>A
CYP27B1	NC_000012.11:g.58159079C>T	Absent	8.202e-06	NM_000785.3:c.589+1G>A
DCDC2	NC_000006.11:g.24302273C>A	Absent	Absent	NM_001195610.1:c.349-1G>T
DDHD2	NC_000008.10:g.38110647dup	0.000218484	Absent	NM_015214.2:c.1891+2dup
DGKQ	NC_000004.11:g.960989G>A	0.000420345	4.871e-06	NM_001347.3:c.1148C>T:p.(Thr383Met)
DLAT	NC_000011.9:g.111908184G>C	Absent	Absent	NM_001931.4:c.975G>C
DLL4	NC_000015.9:g.41229614del	0.00021	Absent	NM_019074.3:c.1944-2del
DNA2	NC_000010.10:g.70176460delG	Absent	Absent	NM_001080449.2:c.3114+6delC
DNAJC17	NC_000015.9:g.41066554C>T	Absent	3.184e-05	NM_018163.2:c.681G>A
DOCK6	NC_000019.9:g.11363156A>G	Absent	Absent	NM_020812.3:c.4107-1G>C
DOCK6	NC_000019.9:g.11325326C>G	Absent	Absent	NM_020812.2:c.377+2T>C
DOCK7	NC_000001.10:g.63044498C>T	Absent	Absent	NM_001272000.1:c.2010+1G>A
DOCK8	NC_000009.11:g.421079G>A	Absent	Absent	NM_001193536.1:c.3949+1G>A
DONSON	NC_000021.8:g.34955994T>C	0.00021	Absent	NM_017613.3:c.786-22A>G
DONSON	NC_000021.8:g.34954370T>C	Absent	5.658e-05	NM_017613.3:c.1047-9A>G
DYM	NC_000018.9:g.46784740_46784747delGAATACTT	Absent	Absent	NM_017653.3:c.1365+3_1365+10delAAGTATTC
DYM	NC_000018.9:g.46623771C>T	Absent	Absent	NM_017653.3:c.1860+1G>A
DYRK1A	NC_000021.8:g.38877584A>G	Absent	Absent	NM_101395.2:c.1240-2A>G
ECHS1	NC_000010.10:g.135186745C>T	0.00189194	7.975e-05	NM_004092.3:c.88+5G>A
EHBP1L1	NC_000011.9:g.65357406G>A	Absent	5e-06	NM_001099409.1:c.4004-1G>A
ERLIN1	NC_000010.10:g.101935696delACTT	Absent	Absent	NM_006459.3:c.430+6delAAGT
ETFA	NC_000015.9:g.76518267_76518269del	Absent	Absent	NM_001127716.1:c.737_739del:p.(Thr246del)
EVC	NC_000004.11:g.5806456G>A	Absent	Absent	NM_153717.3:c.2450-1G>A
EYS	NC_000006.11:g.65767506C>T	0.00430519	0.0006664	NM_001142800.1:c.2137+1G>A
FBN1	NC_000015.9:g.48720669C>T	Absent	Absent	NM_000138.4:c.6872-1G>A
FCRL4	NC_000001.10:g.157557065C>T	0.0002102	7.806e-05	NM_031282:c.847+1G>A
FKBP14	NC_000007.13:g.30065920_30065923delTTAC	0.000208965	Absent	NM_017946.3:c.197+5_197+8delGTAA
GCDH	NC_000019.9:g.13007722A>G	Absent	Absent	NM_013976.2:c.853-2A>G
GFPT1	NC_000002.11:g.69581445C>T	Absent	Absent	NM_001244710.1:c.686-1G>A
GLI3	NC_000007.13:g.42006240C>T	Absent	Absent	NM_000168.5:c.2432-1G>A:p.(Thr812Glu+18*)
GNPAT	NC_000001.10:g.231401036T>G	0.00048158	Absent	NM_014236.3:c.569-3T>G
GTF3C3	NC_000002.11:g.197643617T>C	Absent	Absent	NM_012086.4:c.1390+3A>G
GTPBP2	NC_000006.11:g.43591669C>T	Absent	3.984e-06	NM_019096.3:c.1236+1G>A
GUCY2D	NC_000017.10:g.7918083G>A	Absent	3.999e-06	NM_000180.3:c.2576+1G>A
HERC1	NC_000015.9:g.63926932C>T	Absent	Absent	NM_003922.3:c.12570G>A
HEXA	NC_000015.9:g.72643473C>A	Absent	Absent	NM_000520.4:c.672+1G>T
HEXB	NC_000005.9:g.74012501_74012508delAAGTTGTT	0.000155183	Absent	NM_000521.3:c.771+5G>C
HEXB	NC_000005.9:g.74001150G>C	0.000155183	Absent	NM_000521.3:c.1169+3_1169+10delAAGTTGTT
HGSNAT	NC_000008.10:g.43014188G>A	Absent	5.011e-05	NM_152419.2:c.493+1G>A
HSD17B4	NC_000005.9:g.118811425_118811440delinsTTTTTTAAAAAGTATATACTTTCCTCCTTTTACCCTATACAACATTGATT	Absent	Absent	NM_000414.3:c.302+3_302+18delGAGTATTTCTTTTTCAinsTTTTTTAAAAAGTATATACTTTCCTCCTTTTACCCTATACAACATTGATT
HSPG2	NC_000001.10:g.22156581C>A	Absent	Absent	NM_005529:c.11208-7G>A
HSPG2	NC_000001.10:g.22158296C>T	0.000301614	4.238e-06	NM_005529.5:c.11674+1G>T
IFITM5	NC_000011.9:g.299504G>A	0.000603136	Absent	NM_001025295.2:c.-14C>T
IFT122	NC_000003.11:g.129218913T>C	Absent	Absent	NM_052985.1:c.2528+2T>C
IFT140	NC_000016.9:g.1621536C>T	0.000877193	Absent	NM_014714.3:c.1525-1G>A
IGFBP7	NC_000004.11:g.57898592C>T	Absent	1.594e-05	NM_001253835.1:c.830-1G>A
ISPD	NC_000007.13:g.16341092C>G	Absent	Absent	NM_001101426.3:c.790-1G>C
ITGB4	NC_000017.10:g.73747193G>C	0.000169005	Absent	NM_000213.3:c.3793+1G>C
KCTD3	NC_000001.10:g.215775441_215775478del	Absent	Absent	NM_016121.3:c.1036_1073del:p.(Pro346Thrfs*4)
KERA	NC_000012.11:g.91445297T>C	Absent	Absent	NM_007035.3:c.887-2A>G
KIAA1109	NC_000004.11:g.123252480G>A	0.000210217	Absent	NM_015312.2:c.11250-1G>A
KIF14	NC_000001.10:g.200534197C>T	Absent	Absent	NM_014875.2:c.4071G>A
KIF4A	NC_000023.10:g.69573658G>A	Absent	Absent	NM_012310.3:c.1674+1G>A
L1CAM	NC_000023.10:g.153135120dupGTGC	9.63577e-05	7.124e-05	NM_001143963.2:c.1109-2dupGCAC
LAMA2	NC_000006.11:g.129637097T>C	8.39842e-05	Absent	NM_000426.3:c.3924+2T>C
LAMB1	NC_000007.13:g.107601989C>A	Absent	Absent	NM_002291.3:c.1985+5G>T
LARS	NC_000005.9:g.145499933del	Absent	Absent	NM_020117.9:c.3325+1del
LEPRE1	NC_000001.10:g.43212524C>T	Absent	Absent	NM_022356.3:c.1839-2A>C
LEPRE1	NC_000001.10:g.43213471T>G	Absent	3.976e-06	NM_022356.3:c.2056-1G>A
LEPRE1	NC_000001.10:g.43221210C>T	Absent	Absent	NM_022356.3:c.1170+9G>A
LIFR	NC_000005.9:g.38506604C>T	0.000119161	Absent	NM_002310.5:c.1121+1G>A
LRP4	NC_000011.9:g.46920107A>G	Absent	3.978e-06	NM_002334.2:c.796+2T>C
LRRCC1	NC_000008.10:g.86021829G>C	0.000210217	Absent	NM_033402.4:c.105-1G>C:p.(Ser35Argfs*17)
LTBP2	NC_000014.8:g.74992773C>G	Absent	Absent	NM_000428.2:c.2428+5G>C
LTBP2	NC_000014.8:g.74999126_74999127delCA	Absent	Absent	NM_000428.2:c.1987+2_1987+3delTG
MCIDAS	NC_000005.9:g.54516842A>C	Absent	Absent	NM_001190787.1:c.717+2T>G
MECR	NC_000001.10:g.29533272A>C	0.000210172	Absent	NM_001024732.1:c.322+2T>G
MERTK	NC_000002.11:g.112755055T>G	Absent	Absent	NM_006343.2:c.1604+2T>G
MERTK	NC_000002.11:g.112777100G>T	Absent	1.768e-05	NM_006343.2:c.2189+1G>T
METTL23	NC_000017.10:g.74729299T>C	Absent	4.036e-06	NM_001080510.3:c.322+2T>C
METTL5	NC_000002.11:g.170678452C>T	0.000630649569056128	Absent	NM_014168.2:c.224+1G>A:p.(Ala37Glyfs*8)
MFSD8	NC_000004.11:g.128870957A>G	9.22509225092251e-05	Absent	NM_152778.2:c.198+2T>C
MGP	NC_000012.11:g.15037146C>T	0.000436986540814543	Absent	NM_000900:c.94+1G>A
MKS1	NC_000017.10:g.56294025A>T	0.000142045454545455	Absent	NM_017777.3:c.261+2T>A
MYH11	NC_000016.9:g.15865425C>T	Absent	Absent	NM_022844.2:c.1033+1G>A
NF1	NC_000017.10:g.29490399G>C	Absent	Absent	NM_001128147.1:c.479+5G>C
NF1	NC_000017.10:g.29664900T>G	9.33009889904833e-05	Absent	NM_000267.3:c.6641+2T>G
NF1	NC_000017.10:g.29497020G>A	Absent	Absent	NM_001128147.2:c.586+5G>A
NID1	NC_000001.10:g.236143795C>T	Absent	3.987e-06	NM_002508.2:c.3385+1G>A
NKX6-3	NC_000008.10:g.41504708C>T	Absent	3.192e-05	NM_152568.2:c.162+5G>A
NPHP3	NC_000003.11:g.132408108_132408109delCT	0.00154750851129681	Absent	NM_153240.4:c.2694-2_2694-1delAG
NR2E3	NC_000015.9:g.72103821A>C	Absent	0.0005031	NM_014249.3:c.119-2A>C
NRP1	NC_000010.10:g.33619634A>C	Absent	Absent	NM_003873.5:c.248+2T>G:p.(Asp25Gfs*25)
NRP1	NC_000010.10:g.33542954A>G	Absent	Absent	NM_003873.5:c.981+2T>C
NUP160	NC_000011.9:g.47843634C>T	Absent	Absent	NM_015231.1:c.1179+5G>A
P4HTM	NC_000003.11:g.49042291C>A	Absent	Absent	NM_177939.2:c.888-3C>A
PAH	NC_000012.11:g.103237568C>T	Absent	0.0002482	NM_000277.1:c.1066-11G>A
PAX2	NC_000010.10:g.102587391A>G	Absent	Absent	NM_000278.3:c.1202-2A>G
PDE6B	NC_000004.11:g.648678G>A	0.000250720822364297	7.962e-06	NM_000283.3:c.992+1G>A
PDE6C	NC_000010.10:g.95385411G>A	0.000125328988595062	7.09e-06	NM_006204.3:c.939+5G>A
PDE6C	NC_000010.10:g.95380388G>A	Absent	Absent	NM_006204.3:c.481-1G>A
PERCC1	NC_000016.9:1480850_1483950del	Absent	Absent	Deletionofregulatoryelement(chr16:1480850_1483950del)
PEX14	NC_000001.10:g.10687420G>A	Absent	3.984e-06	NM_004565.2:c.677G>A
PEX16	NC_000011.9:g.45931865T>A	Absent	Absent	NM_004813.2:c.953-2A>T
PEX16	NC_000011.9:g.45937014C>T	Absent	Absent	NM_004813.2:c.460+5G>A
PEX19	NC_000001.10:g.160253339G>A	Absent	Absent	NM_001193644.1:c.161C>T:p.(Ser54Leu)
PEX26	NC_000022.10:g.18561370C>T	0.000305927342256214	Absent	NM_001127649.2:c.228C>T:p.(=)
PGAP1	NC_000002.11:g.197761923T>C	Absent	Absent	NM_024989.3:c.861-2A>G
PGM1	NC_000001.10:g.64089432G>A	0.000761614623000762	0.009698	NM_001172818.1:c.300+1G>A
PIGT	NC_000020.10:g.44053235C>G	Absent	Absent	NM_001184728:c.1316+16C>G
PKD1	NC_000016.9:g.2144015C>G	Absent	Absent	NM_001009944.2:c.10619-1G>C
POMT1	NC_000009.11:g.134388722_134388725del	Absent	Absent	NM_007171.3:c.1241+4_1241+7delAGTG
POMT1	NC_000009.11:g.134381841G>T	0.000404007756948933	7.953e-06	NM_007171.3:c.280+1G>T
POMT2	NC_000014.8:g.77766298T>C	Absent	Absent	NM_013382.5c.817-394A>G
POMT2	NC_000014.8:g.77765031C>T	Absent	2.836e-05	NM_013382.5:c.1006+1G>A
PPP1R12B	NC_000001.10:g.202465951G>T	0.000210172341319882	Absent	NM_002481.2:c.2490+1G>T
PRDM5	NC_000004.11:g.121843669A>G	0.000125328988595062	Absent	NM_018699.2:c.93+2T>C
PROM1	NC_000004.11:g.15989284delA	0.000119602918311207	Absent	NM_006017.2:c.2130+2delT
PXDN	NC_000002.11:g.1677414C>T	Absent	Absent	NM_012293.1:c.1018+1G>A
PXDN	NC_000002.11:g.1648525C>G	Absent	Absent	NM_012293.1:c.3609-1G>C
PXDNL	NC_000008.10:g.52384866T>A	Absent	8.094e-06	NM_144651.4:c.695-2A>T
RAB3GAP1	NC_000002.11:g.135926114G>A	Absent	Absent	NM_012233.2:c.2710-1G>A
RBM8A	NC_000001.10:g.145509217C>G	0.016058553637754	0.01742	NM_005105.4:c.*6C>G
RELN	NC_000007.13:g.103234766A>G	Absent	Absent	NM_005045.3:c.3711+2T>C
RIC1	NC_000009.11:g.5772741G>C	Absent	Absent	NM_020829.3:c.3794G>C
RNF216	NC_000007.13:g.5751392C>T	Absent	Absent	NM_207111.3:c.2061G>A:p.(=)
RPE65	NC_000001.10:g.68906535C>G	Absent	Absent	NM_000329.2:c.643+1G>C
RTTN	NC_000018.9:g.67802412T>C	Absent	Absent	NM_173630.3:c.5746-20A>G
RTTN	NC_000018.9:g.67696057T>C	0.000109253796569431	Absent	NM_173630.3:c.2885+8A>G
SBDS	NC_000007.13:g.66459197A>G	0.000916123778501629	0.003879	NM_016038.2:c.258+2T>C
SCLT1	NC_000004.11:g.129960194A>G	0.000210260723296888	Absent	NM_144643.2:c.290+2T>C
SCN1B	NC_000019.9:g.35530019A>G	Absent	Absent	NM_001037.4:c.449-2A>G
SCN9A	NC_000002.11:g.167134837A>C	Absent	Absent	NM_002977.3:c.2311-14T>G
SDCCAG8	NC_000001.10:g.243471139G>A	Absent	Absent	NM_006642.2:c.741-152G>A
SETD5	NC_000003.11:g.9495553G>A	Absent	Absent	NM_001080517.1:c.2476+1G>A
SGCA	NC_000017.10:g.48245938G>A	Absent	Absent	NM_000023.2:c.584+5G>A
SIL1	NC_000005.9:g.138283171C>T	0.000161720708336703	4.362e-05	NM_022464.4:c.1030-9G>A:p.Phe345Alafs*9
SLC12A1	NC_000015.9:g.48522234C>T	Absent	Absent	NM_000338.2:c.865-356C>T
SLC12A2	NC_000005.9:g.127503451A>G	Absent	Absent	NM_001046.2:c.2617-2A>G
SLC13A5	NC_000017.10:g.6610345A>C	Absent	Absent	NM_177550.3:c.231+2T>G
SLC17A5	NC_000006.11:g.74325037C>T	7.02296509586347e-05	3.979e-06	NM_012434:c.1111+1G>A
SLC20A2	NC_000008.10:g.42317413C>T	Absent	Absent	NM_006749.3:c.613+1G>A
SLC23A3	NC_000002.11:g.220029887G>A	0.000210172341319882	6.455e-05	NM_001144889.1:c.1167+4C>T
SLC26A4	NC_000007.13:g.107312695T>C	0.000151538111835127	Absent	NM_000441.1:c.415+2T>C
SLC4A1	NC_000017.10:g.42335349C>G	Absent	Absent	NM_000342.3:c.1282+5G>C
SLC4A11	NC_000020.10:g.3211933_3211951del	Absent	Absent	NM_032034.3:c.996+25_996+43del
SLC4A11	NC_000020.10:g.3209740C>T	0.000217108119843682	Absent	NM_032034.3:c.2066+1G>A
SLC4A4	NC_000004.11:g.72433674G>A	0.000126151129052605	Absent	NM_003759.3:c.*206G>A:p.(=)
SLCO2A1	NC_000003.11:g.133667375C>T	Absent	Absent	NM_005630.2:c.1105+5G>A
SMG9	NC_000019.9:g.44248920T>C	0.000630914826498423	Absent	NM_019108.2:c.701+4A>G
SPARC	NC_000005.9:g.151055692C>G	Absent	Absent	NM_003118.3:c.57+1G>C
SPG20	NC_000013.10:g.36905556T>C	0.000437110698284341	3.979e-06	NM_001142294.1:c.988A>G:p.(Met330Val)
STAMBP	NC_000002.11:g.74087173T>G	Absent	Absent	NM_006463.4:c.1119-6T>G
STX3	NC_000011.9:g.59560988delinsT	Absent	Absent	NM_004177.4:c.115-2A>G
STX3	NC_000011.9:g.59554508A>G	Absent	Absent	NM_001178040.1:c.675+1delinsT
SUCO	NC_000001.10:g.172543139G>A	0.000210172341319882	Absent	NM_014283.3:c.1157+1G>A
SUFU	NC_000010.10:g.104378820C>A	Absent	Absent	NM_001178133.1:c.1297-3C>A
TAPT1	NC_000004.11:g.16188401_16188402insA	Absent	Absent	NM_153365.2:c.846+2_846+3insT
TBC1D32	NC_000006.11:g.121613198C>A	0.000210216523018709	4.357e-06	NM_152730.4:c.1372+1G>T
TBCK	NC_000004.11:g.107115874C>T	Absent	1.148e-05	NM_001163435.1:c.1897+1G>A
TCTEX1D2	NC_000003.11:g.196033810T>A	Absent	Absent	NM_152773.4:c.317+4A>T:p.(Glu83Alafs*21)
TCTN1	NC_000012.11:g.111064165A>G	0.000437206252049404	Absent	NM_001082538.2:c.342-2A>G
TCTN2	NC_000012.11:g.124184249A>G	0.000640922929017786	1.77e-05	NM_024809.3:c.1506-2A>G
TDP2	NC_000006.11:g.24653210C>A	Absent	Absent	NM_016614.2:c.807+1G>T
TGM1	NC_000014.8:g.24729265C>G	Absent	Absent	NM_000359.2:c.758-1G>C
TLL1	NC_000004.11:g.166964424A>G	Absent	Absent	NM_012464.4:c.1379-2A>G
TMEM107	NC_000017.10:g.8079074C>T	Absent	Absent	NM_032354.3:c.274+1G>A
TMEM138	NC_000011.9:g.61136066C>G	Absent	Absent	NM_016464.4:c.377-3C>G
TMEM231	NC_000016.9:g.75576500C>T	0.000800768737988469	1.069e-05	NM_001077416.1:c.751G>A:p.(Val251Ile)
TMEM231	NC_000016.9:g.75575364A>G	Absent	4.222e-06	NM_001077418.2:c.665-11T>C,p.(Val222Glufs*19)
TMEM231	NC_000016.9:g.75579321C>T	Absent	Absent	NM_001077416.1:c.597+1G>A
TMEM237	NC_000002.11:g.202493952C>T	0.000432962909510752	Absent	NM_001044385.2:c.869+1G>A:p.M227_R290del
TMEM92	NC_000017.10:g.48355104A>G	0.000420433046037419	Absent	NM_001168215:c.95+3A>G
TMX2	NC_000011.9:g.57506511G>A	Absent	3.536e-05	NM_001144012.2:c.500G>A:(p.Arg167Gln)
TNFRSF13B	NC_000017.10:g.16875328C>A	Absent	Absent	NM_012452.2:c.61+1G>T
TPP1	NC_000011.9:g.6636096C>T	Absent	3.977e-06	NM_000391.3:c.1551+1G>A
TRAK1	NC_000003.11:g.42218304A>G	Absent	Absent	NM_001042646.1:c.287-2A>G:p.(Leu96Glnfs*46)
TRAPPC12	NC_000002.11:g.3428294A>G	Absent	1.205e-05	NM_016030.5:c.1279-2A>G
TRAPPC6B	NC_000014.8:g.39623499delCT	Absent	Absent	NM_001079537.1:c.268-1delAG
TTC21B	NC_000002.11:g.166786159_166786169del	Absent	Absent	NM_024753.4:c.1176_1185+1del
TTC23	NC_000015.9:g.99758919C>A	0.00315259	1.593e-05	NM_001040656.1:c.456-1G>T
TTC26	NC_000007.13:g.138819400G>C	0.00231238	Absent	NM_001144923.1:c.4-1G>C
TTN	NC_000002.11:g.179575361C>A	8.40195e-05	Absent	NM_001267550.2:c.28462+1G>T
TULP1	NC_000006.11:g.35467757C>T	Absent	1.195e-05	NM_003322.3:c.1495+1G>A
TXNDC15	NC_000005.9:g.134210221G>A	Absent	Absent	NM_024715.3:c.103+1G>A
UBR1	NC_000015.9:g.43276193T>C	Absent	Absent	NM_174916.2:c.4054-2A>G
UGT1A1	NC_000002.11:g.234668893_234668894dupTA	0.0230152	Absent	NM_000463.2:c.-41_-40dupTA
UPB1	NC_000022.10:g.24896073A>G	0.00465983	0.0003538	NM_016327.2:c.105-2A>G
USH2A	NC_000001.10:g.216592022C>G	0.00145954962468724	3.99e-06	NM_206933.2:c.486-1G>C
USH2A	NC_000001.10:g.216246438C>T	0.000625325690463783	1.2e-05	NM_206933.2:c.5776+1G>A
VPS13B	NC_000008.10:g.100108539G>A	Absent	3.983e-06	NM_017890.4:c.292-1G>A
VSX2	NC_000014.8:g.74711862C>G	Absent	7.963e-06	NM_182894.2:c.456-6C>G
WDPCP	NC_000002.11:g.63401804C>A	Absent	Absent	NM_001042692.1:c.1601+1G>T
WDR73	NC_000015.9:g.85196931C>G	Absent	Absent	NM_032856.2:c.42-1G>C
WDR83OS	NC_000019.9:g.12779941C>A	Absent	Absent	NM_016145.3:c.156+1G>T
WWOX	NC_000016.9:g.78458766G>A	Absent	4.008e-06	NM_016373.1:c.606-1G>A
ZDHHC9	NC_000023.10:g.128957636_128957650del	Absent	Absent	NM_016032.3:c.487+5_487+19del
