# Supplementary material for: Analysis of transcript-deleterious variants in Mendelian disorders: implications for RNA-based diagnostics
Source: Genome Biol. 2020 Jun 17;21:145. doi: 10.1186/s13059-020-02053-9 (PMC7298854; doi:10.1186/s13059-020-02053-9)
Supplement: Supplementary file 4 — Additional file 4. Table S3. List of families that map to a single locus and the outcome of their investigation. [file 13059_2020_2053_MOESM4_ESM.xlsx]

## Sheet: Table S3
Table S3
Individual ID	Gene	Mutation HGVS nomenclature	Zygosity	Type of mutaton
14DG0835	a	a	Homozygous	Nonsense
13DG1688	a	a	Homozygous	Missense
09DG00192	ABCA4	NM_000350.2:c.1630_1633dup;p.(Asn545Argfs*12)	Homozygous	Frameshift indels
17DG1071	ABCB4	NM_000443.3:c.286+335A>G	Homozygous	Transcript deleterious variant (c)
17DG0571	ABCB4	NM_000443.3:c.3838T>A;p.(*1280Argext*?)	Homozygous	Stoploss
10DG1872	ACBD5	NM_145698.3:c.1204+1G>A	Homozygous	Transcript deleterious variant (a)
11DG0715	ADAMTS17	NM_139057.2:c.652delG;p.(Asp218Thrfs*41)	Homozygous	Frameshift indels
14DG1964	ADAMTS18	NM_199355.2:c.1298C>A;p.(Thr433Asn)	Homozygous	Missense
09DG00746	ADAT3	NM_138422.1:c.382G>A;p.(Val128Met)	Homozygous	Missense
12DG0507	AGBL5	NM_001035507.2:c.826C>T;p.(Arg276Trp)	Homozygous	Missense
06DG00549	AGK	NM_018238.3:c.424-3C>G:r.424_518del	Homozygous	Transcript deleterious variant (c)
10DG0472	AIPL1	NM_014336.3:c.834G>A;p.(Trp278*)	Homozygous	Nonsense
13DG0104	AMPD2	NM_004037.7:c.1619G>A;p.(Arg540Gln)	Homozygous	missense
10DG0967	AP4S1	NM_001254729.1: r.226_294del:p.(Asn76_Val98del)	Homozygous	Genomic rearrangement
13DG1590	APC	NM_000038.5:c.423-4_423-2delATA	Homozygous	Transcript deleterious variant (a)
11DG2051	ARL6	NM_177976.2:c.431C>T;p.(Ser144Phe)	Homozygous	Missense
13DG0538	ASPH	NM_004318.3:c.1852_1856delinsGGG; p.(Asn618Glyfs*20)	Homozygous	Frameshift indels
15DG2032	ATP8A2	NM_016529.5:c.2600A>C;p.(His867Pro)	Homozygous	Missense
12DG2276	BBS1	NM_024649.1:c.951 + 58C>T	Homozygous	Transcript deleterious variant (c)
11DG1485	BBS12	NM_152618.2:c.787dupT;p.(Tyr263Leufs*4)	Homozygous	Frameshift indels
12DG0192	C19orf12	NM_031448.4:c.124G>A;p.(Gly42Arg)	Homozygous	Missense
15DG0764	C3ORF17	NM_015412.3:c.280C>T;p.(Arg94Cys)	Homozygous	Missense
14DG0104	C3ORF67	NM_198463.4:c. 508C>T;p.(Arg170*)	Homozygous	Nonsense
08DG00336	CABP4	NM_145200.3:c.81_82insA;p.(Pro28Thrfs*4)	Homozygous	Frameshift indels
10DG0344	CC2D1A	NM_017721.4:c.748+1G>T; r[514_988del]	Homozygous	Transcript deleterious variant (a)
14DG0599	CCDC142	NM_032779.4:c.1660_1668del;p.(Gln558_Leu560del)	Homozygous	Non-frameshift indels
12DG2056	CCNO	NM_021147.4:c.247_248insCTGCG;p.(Leu83Profs*13)	Homozygous	Frameshift indels
12DG1931	CDH16	NM_004062.3:c.950C>T;p.(Ala317Val)	Homozygous	Missense
09DG00052	CDHR1	NM_033100.3:c.1536T>A;p.(Tyr512*)	Homozygous	Nonsense
11DG0424	CDK9	NM_001261.3:c.673C>T;p.(Arg225Cys)	Homozygous	Missense
08DG00516	CENPJ	NM_018451.3:c. 3302-1G>C:r.[3302_3366del;3217_3366del; 3302_3477]	Homozygous	Transcript deleterious variant (a)
11DG0416	CEP120	NM_153223.3:c.595G>C;p.(Ala199Pro)	Homozygous	Missense
12DG0492	CERKL	NM_001030311.2:c.812T>C;p.(Leu271Pro)	Homozygous	Missense
10DG0615	CNNM4	NM_020184.3:c.1484C>T;p.(Thr495Ile)	Homozygous	Missense
12DG2577	COG5	NM_001161520.1:c.1120-12T>A;p. (Asp374Phefs*40)	Homozygous	Transcript deleterious variant (c)
11DG0268	COG6	NM_020751.2:c.1167-24A>G:r.[1166_1167ins-1167-37_1167-2]	Homozygous	Transcript deleterious variant (c)
08DG00460	COL6A2	NM_001849.3: c.1459-63G>A	Homozygous	Transcript deleterious variant (c)
12DG1132	CRB1	NM_001257965.1:c.3159T>G;p.(Asn1053Lys)	Homozygous	Missense
11DG1743	CRYAB	NM_001885.1:c.166C>T;p.(Arg56Trp)	Homozygous	Missense
11DG2311	CTSK	NM_ 000396.3: c.244-29A>G	Homozygous	Transcript deleterious variant (c)
12DG0529	CTU2	NM_001012762.1:c.873G>A;p.(=):r.738_941del	Homozygous	Transcript deleterious variant (b)
14DG1988	CYP1B1	NM_000104.3:c.1120G>A;p.(Asp374Asn)	Homozygous	Missense
09DG00008	DCAF17	NM_025000.2:c.436delC;p.(Ala147Hisfs*9)	Homozygous	Frameshift indels
17DG0814	DCDC2	NM_001195610.1:c.223_293del; p.(Arg75Leufs*16)	Homozygous	Frameshift indels
11DG1431	DDX59	NM_001031725.5:c.1100T>G;p.(Val367Gly)	Homozygous	Missense
10DG1700	DNA2	NM_001080449.2:c.3114+6delC:r.[3146_3183del;2935_3114del;2935_3116del;2935_3134del;2935_3136del]	Homozygous	Transcript deleterious variant (c)
10DG1837	DNASE1L3	NM_004944.3:c.643del:p.(Trp215Glyfs*2)	Homozygous	Frameshift indels
06DG00549	DNASE1L3	NM_004944.3:c.643del:p.(Trp215Glyfs*2)	Homozygous	Frameshift indels
11DG1808	DONSON	NM_017613.3:c.786-22A>G	Homozygous	Transcript deleterious variant (c)
15DG1872	DYSF	NM_003494.3:c.164dup;p.(Ile57Hisfs*8)	Homozygous	Frameshift indels
10DG1477	ECEL1	NM_004826.2:c.1221_1223dup;p.(Val408dup)	Homozygous	Non-frameshift indels
12DG2526	EOGT	NM_001278689.1:c.1130G>A;p.(Arg377Gln)	Homozygous	Missense
12DG0069	ERCC5	NM_000123.3:c.2392G>T;p.(Asp798Tyr)	Homozygous	Missense
10DG1464	ERLIN2	NM_007175.6:c.(?_-30)_(-16+1_-15-1)del	Homozygous	Genomic rearrangement
15DG2696	FAM160B1	NM_020940.3:c.248T>C;p.(Leu83Pro)	Homozygous	Missense
11DG00080	FBXL4	NM_012160.4:c.1703G>C;p.(Gly568Ala)	Homozygous	Missense
CDP015	FBXO32	NM_058229.3:c.727G>C;p.(Gly243Arg)	Homozygous	Missense
10DG1358	FKBP10	NM_021939.3:c.743dupC;p.(Glu249Thrfs*12)	Homozygous	Frameshift indels
13DG1651	FREM1	NM_144966.5:c.2722delG;p.(Val908Serfs*17)	Homozygous	Frameshift indels
15DG1242	FRRS1L	NM_014334.2:c.961C>T;p.(Gln321*)	Homozygous	Nonsense
12DG0014	G6PC3	NM_138387.3:c.974T>G;p.(Leu325Arg)	Homozygous	Missense
08DG00485	GEMIN4	NM_015721.2:c.2452T>C;p.(Trp818Arg)	Homozygous	Missense
09DG00057	GM2A	NM_000405.4:c.164C>T;p.(pro55leu)	Homozygous	Missense
15DG0118	GNB5	NM_016194.4:c.368C>T;p.(Ser123Leu)	Homozygous	Missense
08-00017	GORAB	NM_152281.2:c.306_307insA;p.(Pro103Thrfs*20)	Homozygous	Frameshift indels
13DG2144	HERC1	NM_003922.3:c.12570G>A;p.(=); r.12485_12573del; p.(Asp4162Glyfs*43)	Homozygous	Transcript deleterious variant (b)
11DG1770	HPS6	NM_024747.5:c.877C>T;p.(Gln293*)	Homozygous	Nonsense
11DG1770	HPS6	NM_024747.5:c.877C>T;p.(Gln293*)	Homozygous	Nonsense
14DG1221	HYAL2	NM_033158.4:c.749C>T;p.(Pro250Leu)	Homozygous	Missense
09DG00020	IGFBP7	NM_001253835.1:c.830-1G>A:r.[830_849del;829_830in829+7]	Homozygous	Transcript deleterious variant (a)
15DG2178	IMPG2	NM_016247.3:c.2274G>A;p.(Trp758*)	Homozygous	Nonsense
09DG00922	IMPG2	NM_016247.3:c.909-802_1154-539del)	Homozygous	Genomic rearrangement
10DG1705	INO80	NM_017553.2:c.1501T>C;p.(Ser501Pro)	Homozygous	Missense
14DG0152	ISCA2	NM_194279.3:c.229G>A;p.(Gly77Ser)	Homozygous	Missense
10DG0058	ISLR2	NM_020851.2:c.1660delT;p.(Trp554Glyfs*40)	Homozygous	Frameshift indels
13DG0741	KCNJ11	NM_000525.3:c.101G>A;p.(Arg34His)	Homozygous	Missense
11DG2045	KCNV2	NM_133497.3:c.427G>T;p.(Glu143*)	Homozygous	Nonsense
15DG2234	KCTD3	NM_016121.3:c.1036_1073del;p.(Pro346Thrfs*4)	Homozygous	Transcript deleterious variant (d)*
13DG2107	KCTD3	NM_016121.3:c.1036_1073del;p.(Pro346Thrfs*4)	Homozygous	Transcript deleterious variant (d)
14DG0352	LACC1	NM_001128303.2:c.850T>C;p.(Cys284Arg)	Homozygous	Missense
09DG00516	LARP7	NM_016648.2:c.1024_1030dupAAGGATA;p.(Thr344Lysfs*9)	Homozygous	Frameshift indels
13DG0326	LEPREL1	NM_018192.3:c.297del;p.(Gly100Alafs*104)	Homozygous	Frameshift indels
11DG1296	LRBA	NM_006726.4:c.6657_6658del;p.(Glu2219Aspfs*3)	Homozygous	Frameshift indels
09DG01346	LRPAP1	NM_002337.3:c.863_864delTC;p.(Ile288Argfs*118)	Homozygous	Frameshift indels
12DG0126	MEOX1	NM_004527.3:c.94delG;p.(Ala32Profs*165)	Homozygous	Frameshift indels
09DG00117	MERTK // SGSH	NM_006343.2:c.1335_1336delAG//NM_000199.3:c.1130G>A;p.(Arg377His)	Homozygous	Frameshift indels/Missense
FSNK08	METTL23	NM_001080510.3:c.169_172delCACT;p.(His57Valfs*11)	Homozygous	Frameshift indels
08DG00244	MFSD8	NM_152778.2:c.103C>T;p.(Arg35*)	Homozygous	Nonsense
08DG00198	MGAT2	NM_002408.3:c.711G>C;p.(Lys237Asn)	Homozygous	Missense
10DG0517	MKKS	NM_018848.3:c.116C>T;p.(Pro39Leu)	Homozygous	Missense
11DG1785	MPDZ	NM_003829.3:c.628C>T;p.(Gln210*)	Homozygous	Nonsense
14DG1427	MYO15A	NM_016239.4:c.5683G>A;p.(Glu1895Lys)	Homozygous	Missense
12DG1879	MYO18B	NM_032608.6:c.6905C>A;p.(Ser2302*)	Homozygous	Nonsense
08DG00108	NDE1	NM_017668.2:c.684_685delAC;p.(Pro229Trpfs*85)	Homozygous	Frameshift indels
08DG00213	NECAP1	NM_015509.3:c.142C>T;p.(Arg48*)	Homozygous	Nonsense
14DG1087	NGF	NM_000372.4:c.230G>A;p.(Arg77Gln)	Homozygous	Missense
10DG1548	NPHP1	Whole gene deletion	Homozygous	Genomic rearrangement
12DG0088	NPHP4	NM_015102.3:c.2044C>T;p.(Arg682*)	Homozygous	Nonsense
12DG1675	NR2E3	NM_014249.2:c.481delA;p.(Thr161Hisfs*18)	Homozygous	Frameshift indels
10DG0264	NUDT2	NM_001244390.1:c.34C>T;p.(Arg12*)	Homozygous	Nonsense
18DG0176	NUP214	NM_005085.3:p.(Asp154Gly)	Homozygous	Missense
15DG2196	OAT	NM_000274.3:c.889G>T;p.(Gly297Cys)	Homozygous	Missense
16DG0419	PATL2	NM_001145112.1:c.1108G>A;p.(Gly370Arg)	Homozygous	Missense
17DG0134	PATL2	NM_001145112.1:c.478C>T;p.(Arg160*)	Homozygous	Nonsense
13DG1855	PAXBP1	NM_013329.3:c.1612C>T, p.(Arg538Cys)	Homozygous	Missense
16DG1048	PEX19	NM_001193644.1: c.161C>T;p.(Ser54Leu)	Homozygous	Transcript deleterious variant (d)
14DG2083	PGAP3	NM_001291726.1:c.697C>T;p.(His233Tyr)	Homozygous	Missense
11DG0064	PHGDH	NM_006623.3:c.418G>A;p.(Gly140Arg)	Homozygous	Missense
14DG0705	PLK4	NM_014264.4:c.1299_1303delTAAAG;p.(Phe433Leufs*6)	Homozygous	Frameshift indels
08DG00981	POC1A	NM_001161580.1:c.241C>T;p.(Arg81*)	Homozygous	Nonsense
14DG1207	PRG4	NM_005807.4:c.2247del;p.(Ala750Leufs*162)	Homozygous	Frameshift indels
08DG00191	PRSS56	NM_001195129.1:c.388T>G;p.(Cys130Gly)	Homozygous	Missense
13DG0215	PTRH2	NM_016077.3:c.254A>C;p.(Gln85Pro)	Homozygous	Missense
10DG2027	RAB33B	NM_031296.2:c.136A>C;p.(lys46Gln)	Homozygous	Missense
17DG0738	RBM47	NM_019027.4:c.1416delC;p.(Tyr472*)	Homozygous	Frameshift indels
11DG1686	RDH12	NM_152443.2:c.387G>A;p.(Met129Ile)	Homozygous	Missense
10DG1320	RIC1(KIAA143)	NM_020829.3:c.3794G>C;p.(Arg1265Pro)	Homozygous	Transcript deleterious variant (b)
10DG0529	RLBP1	NM_000326.3:c.286_297del;p.(Phe96_Phe99del)	Homozygous	Non-frameshift indels
10DG0529	RLBP1	NM_000326.3:c.446C>T;p.(Ser149Phe)	Homozygous	Missense
12DG1597	RP1	NM_006269.1:c.3544_3545insAGAAAAGCTG;p.(Ala1182Glufs*20)	Homozygous	Frameshift indels
10DG1736	RP1	NM_006269.1:c.3677_3678dupA;p.(Glu1227Metfs*29)	Homozygous	Frameshift indels
10DG1037	RPE65	NM_000329.2:c.310G>C;p.(Gly104Arg)	Homozygous	Missense
11DG2253	RPGRIP1	NM_020366.3:c.1639G>T;p.(Ala547Ser)	Homozygous	Missense
12DG2106	RPGRIP1	NM_020366.3:c.2236G>A;p.(Gly746Arg)	Homozygous	Missense
14DG1291	RTTN	NM_173630.3:c.2885+8A>G:r.2885_2886ins2885+1_2885+7	Homozygous	Transcript deleterious variant (c)
12DG0975	RYR1	NM_001042723.1:c.6617C>T;p.(Thr2206Met)	Homozygous	Missense
09DG00301	SBF1	NM_002972.2:c.1327G>A;p.(Asp443Asn)	Homozygous	Missense
12DG1794	SCLT1	NM_144643.2:c.290+2T>C:p.(Lys79Valfs*4)	Homozygous	Transcript deleterious variant (a)
12DG1432	SH3PXD2B	Complex deletion	Homozygous	Genomic rearrangement
14DG1505	SIL1	NM_022464.4:c.1030-9G>A;p.(Phe345Alafs*9)	Homozygous	Transcript deleterious variant (c)
12DG1738	SLC24A1	NM_004727.2:c.1325dupC;p.(Asp443Argfs*66)	Homozygous	Frameshift indels
14DG0012	SLC4A4	NM_003759.3:c.*206G>A; p.(=)	Homozygous	Transcript deleterious variant (e)
10DG0840	SPG20	NM_001142294.1:c.988A>G;p.(Met330Val)	Homozygous	Transcript deleterious variant (d)
11DG0939	TALDO	NM_006755.1:c.793delC;p.(Gln265Argfs*56)	Homozygous	Frameshift indels
12DG0038	TBXT	NM_003181.3:c.466G>T;p.(Gly156Cys)	Homozygous	Missense
09DG01273	TCTN2	NM_024809.3:c.1506-2A>G:r[1506_1612del;1505_1506ins1506-104_1506-2]	Homozygous	Transcript deleterious variant (a)
09DG01557	TDRD7	NM_014290.2:c.1852_1854del;p.(Val618del)	Homozygous	Non-frameshift indels
18DG0282	TFG	NM_001007565.2:c.320G>C;p.(Arg107Pro)	Homozygous	Missense
13DG0803	THSD1	NM_018676.3:c.617G>A;p.(Cys206Tyr)	Homozygous	Missense
14DG0682	TLE6	NM_001143986.1:c.1529C>A;p.(Ser510Tyr)	Homozygous	Missense
12DG1045	TMEM107	NM_ 032354.3: c.274+1G>A	Homozygous	Transcript deleterious variant (a)
11DG1605	TMEM231	NM_001077416.1:c.902A>C;p.(Gln301Pro)	Homozygous	Missense
09DG00035	TMEM38B	NM_018112.1:c.455_542del;p.(Gly152Alafs*5)	Homozygous	Frameshift indels
14DG0530	TNIK	NM_001161560.1:c.538C>T;p.(Arg180*)	Homozygous	Nonsense
08DG00119	TULP1	NM_003322.3:c.901C>T;p.(Gln301*)	Homozygous	Nonsense
14DG0276	TYR	NM_000372.4:c.230G>A;p.(Arg77Gln)	Homozygous	Missense
15DG0797	UNC80	NM_182587.3:c.3778C>T;p.(Arg1260*)	Homozygous	Nonsense
08DG-00413	Unsolved	NA	NA	Unsolved
17DG0444	Unsolved	NA	NA	Unsolved
14DG2098	Unsolved	NA	NA	Unsolved
17DG0832	Unsolved	NA	NA	Unsolved
11DG0239	Unsolved	NA	NA	Unsolved
18DG0184	Unsolved	NA	NA	Unsolved
17DG0414	USP53	NM_019050.2:c.951delT;p.(Phe317Leufs*6)	Homozygous	Frameshift indels
15DG2344	VPS13B	NM_017890.4:c.292-1G>A	Homozygous	Transcript deleterious variant (a)
14DG1157	WDR4	NM_033661.4:c.509G>T;p.(Arg170Leu)	Homozygous	Missense
17DG0242	WDR83OS/C19orf56	NM_016145.3:c.156+1G>T;r.51_156del;p.(Arg17Serfs*2)	Homozygous	Transcript deleterious variant (a)
