# Supplementary material for: Analysis of transcript-deleterious variants in Mendelian disorders: implications for RNA-based diagnostics
Source: Genome Biol. 2020 Jun 17;21:145. doi: 10.1186/s13059-020-02053-9 (PMC7298854; doi:10.1186/s13059-020-02053-9)
Supplement: Supplementary file 5 — Additional file 5. Table S4. Full list of negative clinical WES cases and the outcome of their analysis by RNA studies and other tools. ‘A’ indicates a novel gene/novel gene for the condition. [file 13059_2020_2053_MOESM5_ESM.xlsx]

## Sheet: Table S4
Table S4
Individual ID	Phenotype	Gene	Mutation HGVS nomenclature	Zygosity	Type of mutation	TDV class
17DG0527	Global developmental delay, hypotonia, epilepsy, postnatal microcephaly, strabismus and choreoathetosis	a		Homozygous	Frameshift indel
15DG1507	Epilepsy and global developmental delay	a		Homozygous	Transcript-deleterious variant	c
18DG0320	Multiple congenital anomalies	a		Homozygous	Missense
18DG0989	Neonatal adrenoleukodystrphy	a		Homozygous	Missense
19DG0509	Undefined epileptic encephalopathy	a		Homozygous	Nonsense
18DG0669	Microcephaly, atrial and ventricular septal defects	a		Homozygous	Transcript-deleterious variant	a
19DG0230	Griscelli syndrome	a		Homozygous	Missense
17DG0738	Chronic interstitial kidney disease with small kidneys	a		Homozygous	Nonsense
17DG0872	Hydrocephalus, agenesis of corpus callosum, macrocephaly	a		Homozygous	Transcript-deleterious variant	b
17DG1071	Cholestasis, progressive familial intrahepatic 3	ABCB4	NM_000443.3:c.286+335A>G	Homozygous	Transcript-deleterious variant	c
16DG0145	Intellectual disability	ADAT3	NM_138422.1:c.382G>A:p.(Val128Met)	Homozygous	Missense
16DG1223	Oligohydramios, short long bones and echogenic kidneys	ANKS3	NM_133450:c.352G>A:p.(Ala118Thr)	Homozygous	Missense
18DG0295	Joubert syndrome	ARL3	NM_004311.3:c.445C>T:p.(Arg149Cys)	Homozygous	Missense
14DG1870	Joubert Syndrome	ARMC9	NM_025139.4:c.1027C>T:p.(Arg343Cys)	Homozygous	Missense
15DG2104	Joubert Syndrome	ARMC9	NM_025139.3:c.51+5G>T:p.?,r.1_51del	Homozygous	Transcript-deleterious variant	c
13DG2280	Primary microcephaly	ASNS	NM_001178076.1:c.962G>A:p.(Arg321His)	Homozygous	Missense
15DG2485	Primary microcephaly	ASNS	NM_133436.2:c.28A>C:p.(Ser10Arg)	Homozygous	Missense
15DG0357	Bardet-Biedl syndrome	BBS1	NM_024649.4:r.[1232_3423del]	Homozygous	Genomic rearrangement
15DG2303	Bardet-Biedl syndrome	BBS2	NM_031885.3:c.805_1910del:p.(Val269Glufs*12)	Homozygous	Frameshift indel
15DG2238	Ehlers-Danlos syndrome (EDS) with skeletal dysplasia	C3ORF17	NM_015412.3:c.280C>T:p.(Arg94Cys)	Homozygous	Missense
15DG0764	Ehlers-Danlos syndrome (EDS) with skeletal dysplasia	C3ORF17	NM_015412.3:c.280C>T:p.(Arg94Cys)	Homozygous	Missense
16DG1620	Osteopetrosis	CLCN7	NM_001287.5:c.739-18G>A:(p.Met250Argfs*6)	Homozygous	Transcript-deleterious variant	c
HMC14	Shaheen syndrome	COG6	NM_020751.2:c.1167-24A>G	Homozygous	Transcript-deleterious variant	c
19DG1262	Shaheen syndrome	COG6	NM_020751.2:c.695-8T>G	Homozygous	Transcript-deleterious variant	c
PSMMC0118	Short stature on growth hormone, subclinical hypothyroidism, grade 1 hydronephrosis (Lt), delayed bone age, IVF pregnancy, first of a twin, delayed development	CREBRF	NM_001168393.2:c.475delT:p.(Ser159Hisfs*57)	De novo	Frameshift indel
15DG1457	Crisponi-Sohar syndrome	CRLF1	NM_004750.4:c.983dupG:p.(Ser328Argfs*2)	Homozygous	Frameshift indel
14DG1883	DREAM-PL syndrome	CTU2	NM_001012762.1:c.873G>A:p.(=)	Homozygous	Transcript-deleterious variant	b
17DG0967	Cholestasis with high GGT	DCDC2	NM_001195610.1:c.223_293del:p.(Arg75Leufs*16)	Homozygous	Frameshift indel
17DG0996	Cholestasis with high GGT	DCDC2	NM_001195610.1:c.223_293del:p.(Arg75Leufs*16)	Homozygous	Frameshift indel
17DG0814	Sclerosing cholangitis	DCDC2	NM_001195610.1:c.223_293del:p.(Arg75Leufs*16)	Homozygous	Frameshift indel
13DG2237	Warsaw breakage syndrome	DDX11	NM_004399.2:c.2426T>G:p.(Val809Gly)	Homozygous	Missense
17DG0022	Chronic unexplained diarrhea	DGAT1	NM_012079.5:c.836T>C:p.(Leu279Pro)	Homozygous	Missense
16DG0357	Acromesomelia	DIP2C	NM_014974.2:c.3283C>T:p.(Arg1095Trp)	Homozygous	Missense
15DG2249	Mitochondrial disease	ECHS1	NM_004092.3:C.88+5G>A	Homozygous	Transcript-deleterious variant	c
14DG0714	Meckel-Gruber syndrome-like	EXOC3L2	NM_138568.3:c.398dupC:p.(Leu134Thrfs*25)	Homozygous	Frameshift indel
15DG1993	Recurrent acidosis	FBP1	NM_000507.3:c.114_115insCTGCA:p.(Cys39Leufs*30)	Homozygous	Frameshift indel
17DG0756	Congenital disorder of glycosylation	FUT8	NM_178155.2:c.943C>T:p.(Arg315*)	Homozygous	Nonsense
09DG00744	microcephaly and short stature	GINS3	NM_001126129.1:c.70G>A:p.(Asp24Asn)	Homozygous	Missense
15DG0859	Microcephaly, hypotonia and failure to thrive.	GOLGA2	NM_004486.4:c.1263_1266del:p.(Glu423Argfs*6)	Homozygous	Nonsense
16DG0733	Severe progressive microcephaly, global developmental delay and epilepsy	GPR56	NM_005682.5:c.1503C>A:p.(Tyr501*)	Homozygous	Nonsense
16DG0646	Cerebellar atrophy	GRID2	NM_001510.3:c.910C>T:p.(Arg304*)	Homozygous	Nonsense
15DG0137	Skeletal dysplasia	GZF1	NM_022482.3:c.865G>T:p(Glu289*)	Homozygous	Nonsense
14DG1221	Stickler syndrome-like	HYAL2	NM_033158.4:c.749C>T:p.(Pro250Leu)	Homozygous	Missense
14DG0152	Neurodegenerative disease	ISCA2	NM_194279.3:c.229G>A:p.(Gly77Ser)	Homozygous	Missense
PSMMC0115	Unexplained macrocephaly, epilepsy, short stature and developmental delay	KCND1	NM_004979.6:c.1883G>A:p.(Arg628Lys)	Hemizygous	Missense
15DG2234	Microcephaly, abnormal cerebral white matter, intellectual disability	KCTD3	NM_016121.3c.1036_1073del:p.(P346Tfs*4)	Homozygous	Transcript-deleterious variant	d
13DG2107	Psychomotor retardation and seizures	KCTD3	NM_016121.3c.1036_1073del:p.(P346Tfs*4)	Homozygous	Transcript-deleterious variant	d
15DG2649	Dysmorphism and epilepsy	KIAA0195/TMEM94	NM_014738.4c.810delCp.(Asp270Glufs*10)	Homozygous	Frameshift indel
17DG0404	High GGT neonatal cholestasis/sclerosing cholangitis	KIF12	NM_138424.1:c.610G>A:p.(Val204Met)	Homozygous	Missense
16DG0688	Classical acrocallosal syndrome	KIF7	NM_198525.2:c.157C>T:p.(Arg53*)	Homozygous	Nonsense
17DG0032	Neu-Laxova syndrome	LARS2	NM_015340.3:c.2134C>T:p.(Pro712Ser)	Homozygous	Missense
18DG0966	Methylmalonic aciduria and homocystinuria	LMBRD1	NM_018368.4:c.1156C>T:p.(Arg386*)	Homozygous	Nonsense
16DG0559	Joubert syndrome-like	LRRC34	NM_001172779:c.199A>T:p.(Lys67*)	Homozygous	Nonsense
17DG0731	Disseminated TB, hypogammaglobulinemia, nearly all T and B cells are naive	MAP3K14/NIK	NM_003954.3:c.916delT:p.(Cys306Valfs*2)	Homozygous	Frameshift indel
12DG1204	Microcephaly (postnatal progressive), epilepsy, brain atrophy	MED17	NM_004268.4:c.1217G>C:p.(Agr406Thr)	Homozygous	Missense
15DG2492	Short stature, global developmental delay, dysmorphism, congenital heart disease , PUJ obstruction and partial agenesis of corpus callosum	MFSD11	NM_001242532.1:c.143G>C:p.(Gly48Ala)	Homozygous	Missense
16DG0621	Severe neurodevelopmental disorder	MICU2	NM_152726.3:c.42G>A:p.(Trp14*)	Homozygous	Nonsense
17DG1094	Megacystis	MYH11	NM_022844.2:c.1033+1G>A	Homozygous	Transcript-deleterious variant	a
12DG2078	Klippel-Feil syndrome and myopathy	MYO18B	NM_032608.5:c.6905CA:p.(Ser2302*)	Homozygous	Nonsense
18DG0176	Microcephaly, developmental delay, visual impairment, abnormal body movement, hyponatremia, FTT, choreoathetoid movements, seizures	NUP214	NM_005085:c.461:p.(Asp154Gly)	Homozygous	Missense
13DG1857	Primary microcephaly	PAXBP1	NM_013329.3:c.1612C>T:p.(Arg538Cys)	Homozygous	Missense
16DG1424	Diarrhea, failure to thrive, intestinal failure and TPN dependance	PERCC1	Deletionofregulatoryelement(chr16:1480850_1483950del)	Homozygous	Transcript-deleterious variant	f
18DG0670	Erythrokeratoderma	PERP	NM_022121.4:c.466G>A:p.(Gly156Arg)	Homozygous	Missense
16DG1048	Peroxisome biogenesis disorder 12A (Zellweger)	PEX19	NM_001193644.1:c.161C>T:p.(Ser54Leu)	Homozygous	Missense
18DG0138	Borjeson-Forssman-Lehmann syndrome	PHF6	NM_032458.2:c.820C>T,p.(Arg274*)	De novo	Nonsense
13DG0810	Congenital microcephaly	PPFIBP1	NM_001198915.1:c.960_961del:p.(Glu320Aspfs*3	Homozygous	Frameshift indel
16DG0201	Short stature, brachydactyly, intellectual disability and seizures	PRMT7	NM_019023.2:c.190C>T:P.(Gln64*)	Homozygous	Nonsense
15DG2427	Syndromic cataract	RIC1	NM_020829.3:c.3794G>C:p.(Arg1265Pro)	Homozygous	Transcript-deleterious variant	b
14DG1291	Primary microcephaly	RTTN	NM_173630:c.2885+8A>G:p.Ser963*	Homozygous	Transcript-deleterious variant	c
13DG1181	Primary microcephaly	RTTN	NM_173630.3:c.5746-20A>G:p.1917_1942del	Homozygous	Transcript-deleterious variant	c
17DG1005	Bardet-Biedl syndrome	SCLT1	NM_144643.2:c.290+2T>C:p.(Lys79Valfs*4)	Homozygous	Transcript-deleterious variant	a
16DG0760	Epilepsy, generalized, with febrile seizures plus, type 1	SCN1B	NM_001037.3:c.355T>G:p.(Tyr119Asp)	Homozygous	Missense
18DG0278	Congenital insensitivity to pain	SCN9A	NM_002977.3:c.2311-14T>G	Homozygous	Transcript-deleterious variant	c
14DG0045	Bardet-Biedl syndrome	SDCCAG8	NM_006642.2:c.741-152G>A,p.Arg247Serfs*23:NM_006642.2:r.740_741ins741-202_741-1	Homozygous	Transcript-deleterious variant	c
16DG0276	Tricho-Hepato-Enteric Syndrome	SKIV2L	NM_006929.5:c.3561_3581del:p.(Ser1189_Leu1195del)	Homozygous	Non-frameshift indel
16DG0815	Tricho-Hepato-Enteric Syndrome	SKIV2L	NM_006929.5:c.3561_3581del:p.(Ser1189_Leu1195del)	Homozygous	Non-frameshift indel
17DG0977	Tricho-Hepato-Enteric Syndrome	SKIV2L	NM_006929.4:c.3561_3581del,p.(Ser1189_Leu1195del)	Homozygous	Non-frameshift indel
14DG0248	Encephalopathy	SLC13A5	NM_177550.4:c.1227dup:p.(Ile410Hisfs*13)	Homozygous	Frameshift indel
15DG0513	Encephalopathy and developmental delay	SLC1A4	NM_001193493.1:c.463T>C:p.(Trp155Arg)	Homozygous	Missense
14DG1661	Global developmental delay, dysmorphic features and congenital heart disease	SMG9	NM_019108.2:c.701+4A>G	Homozygous	Transcript-deleterious variant	c
18DG0594	Pseudovaginal perineoscrotal hypospadias	SRD5A2	NM_000348:c.682G>A:p.(Ala228Thr)	Homozygous	Missense
17DG0821	Congenital adrenal hyperplasia (CAH)	STAR	NM_000349.2:NM_000349.2:c.201_202del:p.(Tyr68Glnfs*2)	Homozygous	Frameshift indel
15DG0032	Recurrent metabolic crises and encephalopathy	TANGO2	NM_152906.5:c.94C>T:p.(Arg32*)	Homozygous	Nonsense
15DG1901	Nonimmune hydrops fetalis	THSD1	NM_018676.3:c.617G>A:p.(Cys206Tyr)	Homozygous	Missense
18DG0512	Osteogenesis imperfecta, type XIV	TMEM38B	NM_018112.2:c.455_542del:p.Gly152Alafs*5:r.455_542del	Homozygous	Frameshift indel
16DG0114	Muscular dystrophy-dystroglycanopathy	TMEM5	NM_014254.3:c.686A>G:p.(Tyr229Cys)	Homozygous	Missense
16DG1117	Cerebral leukodystrophy	TRAK1	NM_001042646:c.287-2A>G:p.(Leu96Glnfs*46)	Homozygous	Transcript-deleterious variant	a
16DG0659	Muscular dystrophy, limb-girdle, autosomal recessive 18	TRAPPC11	NM_021942.6:c.464C>T:p.(Ser155Leu)	Homozygous	Missense
16DG1614	Global developmental delay, epilepsy	UFC1	NM_016406.3:c.317C>T:p.(Thr106Ile)	Homozygous	Missense
15DG0797	Secondary microcephaly, developmental delay	UNC80	NM_182587.3:c.3778C>T:p.(Arg1260*)	Homozygous	Nonsense
10DG1904	Primary microcephaly	VRK1	NM_003384.2:c.236C>T:p.(Pro79Leu)	Homozygous	Missense
16DG0018	Osteogenesis imperfecta	WNT3A	NM_033131.3:c.254G>A:p.(Arg85Gln)	Homozygous	Missense
14DG0613	Primary microcephaly	YARS	NM_003680.3:c.789C>A:p.(Phe263Leu)	Homozygous	Missense
15DG2661	Dysmorphism	ZFAT	NM_020863.3:c.1199G>A:p.(Arg400Gln)	Homozygous	Missense
12DG2002	Unsolved
16DG0932	Unsolved
10DG0717	Unsolved
14DG0818	Unsolved
15DG1349	Unsolved
18DG0454	Unsolved
18DG1029	Unsolved
14DG0155	Unsolved
14DG1171	Unsolved
15DG0918	Unsolved
15DG1771	Unsolved
15DG2616	Unsolved
16DG0144	Unsolved
16DG1186	Unsolved
17DG0438	Unsolved
17DG0694	Unsolved
17DG0832	Unsolved
17DG1060	Unsolved
18DG0778	Unsolved
14DG0207	Unsolved
15DG2666	Unsolved
16DG0991	Unsolved
18DG0348	Unsolved
18DG0428	Unsolved
18DG0624	Unsolved
18DG0906	Unsolved
19DG0591	Unsolved
18DG0734	Unsolved
19DG0371	Unsolved
15DG1921	Unsolved
15DG2173	Unsolved
16DG0137	Unsolved
17DG1074	Unsolved
18DG0147	Unsolved
13DG0278	Unsolved
14DG0354	Unsolved
14DG2300	Unsolved
15DG0229	Unsolved
15DG0246	Unsolved
15DG0371	Unsolved
15DG0882	Unsolved
16DG0397	Unsolved
16DG0744	Unsolved
18DG0083	Unsolved
18DG0204	Unsolved
18DG0488	Unsolved
18DG0574	Unsolved
18DG0672	Unsolved
18DG0785	Unsolved
18DG0806	Unsolved
18DG0810	Unsolved
19DG0251	Unsolved
19DG0327	Unsolved
19DG0060	Unsolved
18DG0120	Unsolved
15DG2708	Unsolved
17DG0827	Unsolved
17DG0372	Unsolved
17DG0583	Unsolved
18DG0717	Unsolved
18DG0603	Unsolved
