# Supplementary material for: Analysis of transcript-deleterious variants in Mendelian disorders: implications for RNA-based diagnostics
Source: Genome Biol. 2020 Jun 17;21:145. doi: 10.1186/s13059-020-02053-9 (PMC7298854; doi:10.1186/s13059-020-02053-9)
Supplement: Supplementary file 7 — Additional file 7. Table S5. The performance comparison results of our RNA-Seq pipeline. [file 13059_2020_2053_MOESM7_ESM.xlsx]

## Sheet: Table S5
Table S5
Case ID	Causal gene	# of potential genes within ROH loci	Prediction results [ #(correct) / #(candidate-genes) ]
			The method used in this work	Kremer et al.	leafcutter w/ p < 0.0027	SPOT	Cummings et al.	Gonorazky et al.	OUTRIDER
10DG0840	SPG20	85	1 / 1	1 / 40	1 / 28	1 / 17	1 / 18	1 / 23	0 / 0
11DG0165	POMT2	1508	1 / 14	1 / 258	0 / 105	0 / 115	0 / 151	0 / 178	0 / 0
15DG2154	DONSON	2	1 / 1	1 / 1	0 / 0	1 / 2	0 / 0	0 / 0	0 / 0
16DG1048	PEX19	98	1 / 1	1 / 29	1 / 11	1 / 11	1 / 11	0 / 18	1 / 1
16DG1620	CLCN7	600	1 / 3	1 / 219	1 / 90	1 / 61	1 / 104	1 / 223	0 / 1
15DG2234	KCTD3	33	1 / 1	1 / 14	0 / 4	0 / 3	1 / 9	1 / 9	0 / 0
