# Supplementary material for: Analysis of transcript-deleterious variants in Mendelian disorders: implications for RNA-based diagnostics
Source: Genome Biol. 2020 Jun 17;21:145. doi: 10.1186/s13059-020-02053-9 (PMC7298854; doi:10.1186/s13059-020-02053-9)
Supplement: Supplementary file 8 — Additional file 8. Table S6. Transcript-deleterious variants with unusual phenotypic consequences. [file 13059_2020_2053_MOESM8_ESM.xlsx]

## Sheet: Table S6
Table S6
Category	Sample ID	Gene	Mutation	Zygosity	Phenotype
Distinct phenotype	REQ18-2021	LRP4	NM_002334.2:c.796+2T>C	Homozygoys	Ambiguous genitalia and polydactyly
Limited expressivity	14DG0047	SDCCAG8	NM_006642.2:c.741-152G>A	Homozygoys	Apart from ERG showing reduced amplitude suggestive of rod- cone disease, no other Bardet-Biedl syndrome features
Asymptomatic	19DG0701	PGM1	NM_001172818.1:c.300+1G>A	Homozygoys	No phenotype
Asymptomatic	14DG0902	SBDS	NM_016038.2 : c.258+2T>C	Homozygoys	No phenotype
Asymptomatic	13DG1963	SBDS	NM_016038.2 : c.258+2T>C	Homozygoys	No Phenotype
Asymptomatic	19DG0197	ARHGAP31	NM_020754.2: c.539+1G>A	Heterozygous	No Phenotype
Atypical phenotype	18-1546	LARS	NM_020117.9:c.3325+1del	Homozygoys	Epilepsy, positive family history
Atypical phenotype	15DG2627	VSX2	NM_182894.2: c.456-6C>G	Homozygoys	Ectopia lentis
Distinct phenotype	17DG0854	KIF4	NM_012310.3:c.1674+1G>A	Homozygoys	Hydraencephaly and lymphedema
Distinct phenotype	11DG0301	COG6	NM_020751.2: c.1167-24A>G	Homozygoys	Shaheen syndrome
Distinct phenotype	19DG1262	COG6	NM_020751.2:c.695-8T>G	Homozygoys	Shaheen syndrome
