# Supplementary material for: Analysis of transcript-deleterious variants in Mendelian disorders: implications for RNA-based diagnostics
Source: Genome Biol. 2020 Jun 17;21:145. doi: 10.1186/s13059-020-02053-9 (PMC7298854; doi:10.1186/s13059-020-02053-9)
Supplement: Supplementary file 9 — Additional file 9. Table S7. In silico (using SpliceAI, TraP, S-CAP, and CADD) predictions for all transcript-deleterious variants in this cohort that were empirically tested. [file 13059_2020_2053_MOESM9_ESM.xlsx]

## Sheet: Table S7
Table S7																		S-CAP
Gene	Chromosomal poition	Mutation HGVS nomenclature	Zygosity	Type of Mutation	Class	RNA source	RTPCR outcome	Inconsistent prediction	SpliceAI	TraP	S-CAP	CADD	Score_acceptor_gain	Score_acceptor_loss	Score_donor_gain	Score_donor_loss	TraP	NA	3_core_dominant	3_core_recessive	exonic	5_core_dominant	5_core_recessive	5_extended	5_intronic	CADD
a	a	a	Homo	Noncanonical intronic splicing (<50bp deep)	c	LCL	Skipping	N	NA	NA	NA	NA	NA	NA	NA	NA	NA	NA	NA	NA	NA	NA	NA	NA	NA	NA
a	a	a	Homo	Missense/ splicing	b	LCL	Skipping	N	Pathogenic	Probably damaging	NA	Potentially pathogenic	0	0.22	0.14	0.57	0.97	NA	NA	NA	NA	NA	NA	NA	NA	26.2
a	a	a	Homo	Canonical splicing	a	LCL	Skipping	Y	Pathogenic	Pathogenic	NA	Potentially pathogenic	0	0.3	0.44	0.82	0.957	NA	NA	NA	NA	NA	NA	NA	NA	24
ABCA4	NC_000001.10:g.94480098C>T	NM_000350.2:c.5460+1G>A	Homo	Canonical splicing	a	none			Highly pathogenic	Probably damaging	High sensitivity	Potentially pathogenic	0	0.89	0	0.9	0.944	NA	NA	NA	NA	0.275023	0.964007	NA	NA	33
ABCB4	NC_000007.13:g.87091739T>C	NM_000443.3:c.286+335A>G	Homo	Noncanonical intronic splicing (>50bp deep)	c	LCL	Retention	Y	Highly pathogenic	Pathogenic	NA	Benign	0.66	0	0.83	0	0.733	NA	NA	NA	NA	NA	NA	NA	NA	2.6
ACBD5	NC_000010.10:g.27497375C>T	NM_145698.3:c.1205-1G>A	Homo	Canonical splicing	a	LCL	Retention	Y	Highly pathogenic	Pathogenic	High sensitivity	Benign	0.98	1	0	0	0.55	NA	0.101572	0.889423	NA	NA	NA	NA	NA	2.6
ACOX1	NC_000017.10:g.73953648C>T	NM_004035.6:c.431-1G>A	Homo	Canonical splicing	a	none		N	Highly pathogenic	Pathogenic	High sensitivity	Potentially pathogenic	0.92	1	0.01	0.09	0.541	NA	0.0738262	0.848885	NA	NA	NA	NA	NA	34
ADAM9	NC_000008.10:g.38884330G>A	NM_003816.2:c.1130+1G>A	Homo	Canonical splicing	a	none			Highly pathogenic	Probably damaging	High sensitivity	Potentially pathogenic	0	0.19	0.61	0.99	0.938	NA	NA	NA	NA	0.0576473	0.888142	NA	NA	34
AEBP1	NC_000007.13:g.44150657G>A	NM_001129.3:c.1630+1G>A	Homo	Canonical splicing	a	LCL	Skipping	Y	Highly pathogenic	Probably damaging	NA	Potentially pathogenic	0	0.07	0.32	0.99	0.932	NA	NA	NA	NA	NA	NA	NA	NA	34
AGK	NC_000007.13:g.141315268C>G	NM_018238.3:c.424-3C>G	Homo	Noncanonical intronic splicing (<50bp deep)	c	LCL	Skipping	Y	Highly pathogenic	Benign	High sensitivity	Benign	0	0.84	0	0.63	0.433	0.39204	NA	NA	NA	NA	NA	NA	NA	6.86
AGL	NC_000001.10:g.100330146G>A	NM_000644.2:c.664+1G>A	Homo	Canonical splicing	a	none			Likely pathogenic	Probably damaging	High sensitivity	Potentially pathogenic	0	0.16	0	0.36	0.97	NA	NA	NA	NA	0.173134	0.922143	NA	NA	34
AHI1	NC_000006.11:g.135754395C>G	NM_001134831.2:c.2037-1G>C	Homo	Canonical splicing	a	none			Highly pathogenic	pathogenic	High sensitivity	Potentially pathogenic	0.68	0	NA	NA	0.559	NA	0.12914	NA	NA	NA	NA	NA	NA	34
AKR1E2	NC_000010.10:g.4879774G>A	NM_001040177.2:c.582+1G>A	Homo	Canonical splicing	a	none			Highly pathogenic	Pathogenic	High sensitivity	Potentially pathogenic	0	0.73	0	0.97	0.873	NA	NA	NA	NA	0.0390072	0.442059	NA	NA	28.1
ALMS1	NC_000002.11:g.73828320A>T	NM_015120.4:c.11870-2A>T	Homo	Canonical splicing	a	none			Pathogenic	Pathogenic	High sensitivity	Potentially pathogenic	0.01	0.45	0	0.53	0.55	NA	0.0386345	0.688967	NA	NA	NA	NA	NA	23.8
AP1B1	NC_000022.10:g.29759096C>T	NM_001166019.1:c.38-1G>A	Homo	Canonical splicing	a	LCL/Fibro	Skipping	N	Pathogenic	Pathogenic	High sensitivity	Potentially pathogenic	0.96	1	0	0.02	0.523	NA	0.36991	0.856568	NA	NA	NA	NA	NA	34
APC	NC_000005.9:g.112111321_112111323delAAT	NM_000038.5:c.423-5_423-3delAAT	Homo	Canonical splicing	a	LCL	Skipping	N	NA	NA	NA	NA	NA	NA	NA	NA	NA	NA	NA	NA	NA	NA	NA	NA	NA	NA
APOC2	NC_000019.9:g.45452415G>A	NM_000483.4:c.216-1G>A	Homo	Canonical splicing	a	LCL	Skipping	N	Highly pathogenic	Pathogenic	High sensitivity	Potentially pathogenic	0.24	0.89	0	0.54	0.571	NA	0.0425729	0.752516	NA	NA	NA	NA	NA	29.8
ARFGEF2	NC_000020.10:g.47592737G>A	NM_006420.2:c.1958+1G>A	Homo	Canonical splicing	a	none			Highly pathogenic	Pathogenic	High sensitivity	Potentially pathogenic	0	0.08	0.39	0.99	0.886	NA	NA	NA	NA	0.522552	0.758616	NA	NA	34
ARHGAP31	NC_000003.11:g.119101247G>A	NM_020754.2:c.539+1G>A	Het	Canonical splicing	a	LCL	Skipping	N	Highly pathogenic	Probably damaging	High sensitivity	Potentially pathogenic	0	0.82	0.03	0.99	0.966	NA	NA	NA	NA	0.126118	0.515768	NA	NA	34
ARMC9	NC_000002.11:g.232071007G>T	NM_025139.3:c.51+5G>T;p.?	Homo	Noncanonical intronic splicing (<50bp deep)	c	PAXgene/LCL/Fibro	Skipping	N	Highly pathogenic	Pathogenic	High sensitivity	Potentially pathogenic	0	0.86	0	0.83	0.917	NA	NA	NA	NA	NA	NA	0.0186619	NA	17.35
ARMC9	NC_000002.11:g.232127019C>T	NM_025139.6:c.1027C>T;(p.Arg343Cys)	Homo	Noncanonical exonic splicing	b	LCL	Skipping	Y	Highly pathogenic	Benign	High sensitivity	Potentially pathogenic	0.99	0.8	0.68	0	0.24	NA	NA	NA	NA	NA	NA	NA	NA	34
ASCC1	NC_000010.10:g.73892814C>T	NM_001198800.1:c.871+1G>A	Homo	Canonical splicing	a	LCL	Skipping	N	Highly pathogenic	Probably damaging	High sensitivity	Potentially pathogenic	0	0.96	0	0.99	0.949	NA	NA	NA	NA	0.0299501	0.658779	NA	NA	34
ASNS	NC_000007.13:g.97484664C>T	NM_133436.3:c.1137+1G>A	Homo	Canonical splicing	a	LCL	Aberrant band	N	Highly pathogenic	Probably damaging	High sensitivity	Potentially pathogenic	0.15	0	0.99	0	0.912	NA	NA	NA	NA	NA	NA	NA	NA	34
ASPM	NC_000001.10:g.197091174C>G	NM_018136.4:c.3742-1G>C	Homo	Canonical splicing	a	LCL	Skipping	N	Highly pathogenic	Pathogenic	High sensitivity	Potentially pathogenic	0.6	0.97	0	0.06	0.574	NA	0.0740927	0.83988	NA	NA	NA	NA	NA	34
ATM	NC_000011.9:g.108206571G>A	NM_000051:c.8152-1G>A	Homo	Canonical splicing	a	none			Highly pathogenic	Pathogenic	High sensitivity	Potentially pathogenic	0.98	0.99	0	0	0.581	NA	0.0977296	0.883469	NA	NA	NA	NA	NA	34
ATP11C	NC_000023.10:g.138867383A>G	NM_173694.4:c.1675+2T>C	Homo	Canonical splicing	a	LCL	Skipping	N	Highly pathogenic	Probably damaging	High sensitivity	Potentially pathogenic	0	0.87	0	0.99	0.93	NA	NA	NA	NA	0.856739	0.201134	NA	NA	27.4
ATP2B3	NC_000023.10:g.152823567C>A	NM_021949.2:c.2434-3C>A	Hemi	Noncanonical intronic splicing (<50bp deep)	c	none			No splice effect	Benign	High sensitivity	Potentially pathogenic	0.2	0	0.03	0	0.454	0.719191	NA	NA	NA	NA	NA	NA	NA	15.6
ATP8A2	NC_000013.10:g.26104699G>T	NM_016529.4:c.322-1G>T	Homo	Canonical splicing	a	LCL	Skipping	N	Highly pathogenic	Pathogenic	High sensitivity	Potentially pathogenic	0.75	0.99	0	0.22	0.574	NA	0.0806148	0.880669	NA	NA	NA	NA	NA	34
BBIP1	NC_000010.10:g.112661376A>G	NM_001195305:c.38-6T>C	Homo	Noncanonical intronic splicing (<50bp deep)	c	LCL	Skipping	Y	Pathogenic	Benign	High sensitivity	Potentially pathogenic	0.06	0.31	0	0.26	0.25	0.0471946	NA	NA	NA	NA	NA	NA	NA	15.25
BBS1	NC_000011.9:g.66291682C>T	NM_024649.4:c.1110+329C>T;p.(G318VfsX35)	Homo	Noncanonical intronic splicing (>50bp deep)	c	PAXgene	Retention	Y	No splice effect	Benign	High sensitivity	Benign	0	0	0	0	0.161	NA	NA	NA	NA	NA	NA	NA	NA	1.3
BBS1	NC_000011.9:g.66291105C>T	NM_024649.1:c.951+58C>T	Homo	Noncanonical intronic splicing (>50bp deep)	c	PAXgene	Retention	N	Highly pathogenic	Pathogenic	High sensitivity	Potentially pathogenic	0	0.55	0.01	0.95	0.815	NA	NA	NA	NA	0.0482528	0.786288	NA	NA	32
BBS1	NC_000011.9:g.66288849T>C	NM_024649.4:c.830+2T>C	Homo	Canonical splicing	a	none			Pathogenic	Pathogenic	High sensitivity	Potentially pathogenic	0.01	0.43	0.01	1	0.843	NA	NA	NA	NA	0.0464527	0.761896	NA	NA	34
BBS1	NC_000011.9:g.66278561G>A	NM_024649.4:c.124+1G>A	Homo	Canonical splicing	a	PAXgene	Skipping	Y	Highly pathogenic	Pathogenic	NA	Benign	0.16	0.01	0.89	0.1	0.564	NA	NA	NA	NA	NA	NA	NA	NA	6.6
BBS4	NC_000015.9:g.73004583A>G	NM_033028.3:c.157-2A>G;p.(A53Hfs*2)	Homo	Canonical splicing	a	PAXgene	Skipping	N	Highly pathogenic	Pathogenic	High sensitivity	Potentially pathogenic	0.15	0.99	0	0.44	0.585	NA	0.0850436	0.894292	NA	NA	NA	NA	NA	33
BBS7	NC_000004.11:g.122775977T>A	NM_176824.2:c.602-2A>T	Homo	Canonical splicing	a	none			Highly pathogenic	Pathogenic	High sensitivity	Potentially pathogenic	0.03	0.97	0	0.22	0.566	NA	0.0696236	0.846449	NA	NA	NA	NA	NA	29.7
BBS9	NC_000007.13:g.33427757G>A	NM_198428.2:c.2115+1G>A	Homo	Canonical splicing	a	none			Highly pathogenic	Probably damaging	High sensitivity	Potentially pathogenic	0	0.41	0.2	1	0.973	NA	NA	NA	NA	0.0953431	0.906495	NA	NA	33
BBS9	NC_000007.13:g.33407475G>A	NM_014451.3:c.1669+1G>A	Homo	Canonical splicing	a	none			Highly pathogenic	Probably damaging	High sensitivity	Potentially pathogenic	0.02	0.25	0.39	0.99	0.96	NA	NA	NA	NA	0.0291836	0.798349	NA	NA	34
BCS1L	NC_000002.11:g.219526249C>T	NM_001079866.1:c.441C>T;(p.Phe147=)	Homo	Noncanonical exonic splicing	d	LCL	Skipping	N	Pathogenic	Pathogenic	High sensitivity	Potentially pathogenic	0.01	0.03	0.35	0.05	0.777	NA	NA	NA	0.0365472	NA	NA	NA	NA	27.7
C12ORF4	NC_000012.11:g.4599687C>A	NM_020374.2:c.1566+1G>T	Homo	Canonical splicing	a	none			NA	Probably damaging	High sensitivity	Potentially pathogenic	NA	NA	NA	NA	0.968	NA	NA	NA	NA	0.0553444	0.822716	NA	NA	28.5
C12ORF57	NC_000012.11:g.7053637A>G	NM_138425.2:c.53-2A>G	Homo	Canonical splicing	a	none			NA	Pathogenic	High sensitivity	Potentially pathogenic	NA	NA	NA	NA	0.496	NA	0.0494156	0.71586	NA	NA	NA	NA	NA	34
C21ORF2	NC_000021.8:g.45750232T>A	NM_001271441.1:c.1000-23A>T	Homo	Noncanonical intronic splicing (<50bp deep)	c	LCL	Retention	Y	NA	Benign	High sensitivity	Benign	NA	NA	NA	NA	0.051	0.234394	NA	NA	NA	NA	NA	NA	NA	7.6
C21ORF2	NC_000021.8:g.45751725C>T	NM_004928.2:c.545+1G>A	Homo	Canonical splicing	a	LCL	Retention	Y	NA	Pathogenic	Low sensitivity	Potentially pathogenic	NA	NA	NA	NA	0.872	NA	NA	NA	NA	0.0167624	0.356297	NA	NA	23.7
C2ORF37	NC_000002.11:g.172291588_172291590delinsAA	NM_025000.3:c.127-5_127-3delTAGinsAA	Homo	Noncanonical intronic splicing (<50bp deep)	c	none			NA	Pathogenic	High sensitivity	Potentially pathogenic	NA	NA	NA	NA	0.477	NA	0.0468277	0.543918	NA	NA	NA	NA	NA	25
C2orf37	NC_000002.11:g.172330491T>G	NM_025000.3:c.1091+6T>G	Homo	Noncanonical intronic splicing (<50bp deep)	c	LCL	Skipping	Y	NA	NA	NA	Potentially pathogenic	NA	NA	NA	NA	NA	NA	NA	NA	NA	NA	NA	NA	NA	NA
C2orf37	NC_000002.11:g.172336708G>T	NM_025000.3:c.1422+5G>T	Homo	Noncanonical intronic splicing (<50bp deep)	c	none		N	NA	Pathogenic	High sensitivity	Potentially pathogenic	NA	NA	NA	NA	0.918	NA	NA	NA	NA	NA	NA	0.00848153	NA	18.01
C2orf37	NC_000002.11:g.172291592G>C	NM_025000.3:c.127-1G>C	Homo	Canonical splicing	a	none			NA	Probably damaging	High sensitivity	Potentially pathogenic	NA	NA	NA	NA	0.935	NA	NA	NA	NA	NA	NA	0.0420224	NA	21.9
C5ORF42	NC_000005.9:g.37139473C>G	NM_023073.3:c.8471-1G>C	Homo	Canonical splicing	a	LCL	Skipping	Y	NA	Pathogenic	High sensitivity	Potentially pathogenic	NA	NA	NA	NA	0.665	NA	0.0341479	0.693793	NA	NA	NA	NA	NA	25.6
CA2	NC_000008.10:g.86377699G>A	NM_000067.2:c.232+1G>A	Homo	Canonical splicing	a	LCL	Skipping	N	Highly pathogenic	Probably damaging	High sensitivity	Potentially pathogenic	0	0.11	0.31	1	0.973	NA	NA	NA	NA	0.078637	0.890214	NA	NA	34
CASK	NC_000023.10:g.41419101C>T	NM_001126055.2:c.1651-1G>A	de novo	Canonical splicing	a	none			Highly pathogenic	Pathogenic	NA	Potentially pathogenic	0.96	0.98	0	0.01	0.58	NA	0.850716	0.279642	NA	NA	NA	NA	NA	34
CC2D1A	NC_000019.9:g.14024452G>T	NM_017721.4:c.748+1G>T	Homo	Canonical splicing	a	LCL	Skipping	N	Highly pathogenic	Probably damaging	High sensitivity	Potentially pathogenic	0	0.29	0.19	0.98	0.974	NA	NA	NA	NA	0.0446554	0.674629	NA	NA	26.7
CC2D2A	NC_000004.11:g.15554779A>C	NM_001080522.2:c.2339-2A>C	Het (compound het)	Canonical splicing	a	LCL	Could not be assessed	N	Highly pathogenic	Pathogenic	High sensitivity	Potentially pathogenic	0.07	0.96	0	0.53	0.575	NA	0.0941177	0.87167	NA	NA	NA	NA	NA	32
CDH11	NC_000016.9:g.65022059C>A	NM_001797.2:c.999+1G>T	Homo	Canonical splicing	a	none			Highly pathogenic	Probably damaging	High sensitivity	Potentially pathogenic	0	0.16	0.32	0.97	0.945	NA	NA	NA	NA	0.161981	0.658134	NA	NA	34
CDH15	NC_000016.9:g.89260322G>A	NM_004933.2:c.2151+1G>A	Homo	Canonical splicing	a	none			NA	Probably damaging	High sensitivity	Potentially pathogenic	NA	NA	NA	NA	0.941	NA	NA	NA	NA	0.0489494	0.625176	NA	NA	26.1
CDH3	NC_000016.9:g.68716391G>A	NM_001793.4:c.1182+1G>A	Homo	Canonical splicing	a	none			Highly pathogenic	Pathogenic	High sensitivity	Potentially pathogenic	0	0.15	0.66	0.99	0.912	NA	NA	NA	NA	0.0859193	0.887911	NA	NA	32
CDK5RAP2	NC_000009.11:g.123182253T>C	NM_001011649.1:c.4005-15A>G	Homo	Noncanonical intronic splicing (<50bp deep)	c	LCL	Skipping	Y	Likely pathogenic	Benign	Low sensitivity	Benign	0.03	0.34	0	0	0.122	NA	NA	NA	NA	NA	NA	NA	NA	4
CENPJ	NC_000013.10:g.25459809C>G	NM_018451.3:c.3302-1G>C;p.(Asn1102Cysfs*8);p.(Asn1102Glyfs*5);p.(Asn1073_Gln1122del)	Homo	Canonical splicing	a	LCL	Skipping	N	Highly pathogenic	Pathogenic	High sensitivity	Potentially pathogenic	0.01	0.81	0	0.88	0.58	NA	0.0464198	0.768997	NA	NA	NA	NA	NA	25.1
CERKL	NC_000002.11:g.182521495C>T	NM_001030313.2:c.238+1G>A	Homo	Canonical splicing	a	none			Highly pathogenic	Pathogenic	High sensitivity	Potentially pathogenic	0.03	0	0.55	1	0.882	NA	NA	NA	NA	0.0449234	0.745208	NA	NA	34
CHRNG	NC_000002.11:g.233404513G>A	NM_005199.4:c.55+1G>A	Homo	Canonical splicing	a	none			Likely pathogenic	Probably damaging	High sensitivity	Potentially pathogenic	0	0.02	0.03	0.2	0.937	NA	NA	NA	NA	0.0183304	0.172831	NA	NA	24.5
CIT	NC_000012.11:g.120270572T>A	NM_001206999.1:c.753+3A>T;p.(Asp221*)	Homo	Noncanonical intronic splicing (<50bp deep)	c	LCL	Skipping	N	Highly pathogenic	Pathogenic	High sensitivity	Potentially pathogenic	0	0.68	0.14	0.99	0.926	NA	NA	NA	NA	0.229391	0.666077	NA	NA	34
CIT	NC_000012.11:g.120260623C>T	NM_001206999.1:c.1111+1G>A;p.(Gly353_371delinsAla)	Het	Canonical splicing	a	LCL	Skipping	N	Highly pathogenic	Probably damaging	High sensitivity	Potentially pathogenic	0	0.21	0.02	0.95	0.959	NA	NA	NA	NA	NA	NA	0.0647958	NA	21.2
CLCN7	NC_000016.9:g.1507356C>T	NM_001287.5:c.739-18G>A;p.(Met250Argfs*6)	Homo	Noncanonical intronic splicing (<50bp deep)	c	LCL	Retention	Y	No splice effect	Benign	High sensitivity	Benign	0.04	0.19	0	0.01	0.16	0.00927882	NA	NA	NA	NA	NA	NA	NA	1.91
CLRN1	NC_000003.11:g.150660197A>C	NM_174878.2:c.254-649T>G	Homo	Noncanonical intronic splicing (>50bp deep)	c	LCL	Could not be assessed	Y	Highly pathogenic	Benign	NA	Benign	0.65	0	0.85	0	0.146	NA	NA	NA	NA	NA	NA	NA	NA	4.7
CNKSR1	NC_000001.10:g.26510633G>A	NM_006314.2:c.926+1G>A	Homo	Canonical splicing	a	none			Highly pathogenic	Pathogenic	High sensitivity	Potentially pathogenic	0.97	1	0.71	0	0.829	NA	NA	NA	NA	0.076549	NA	NA	NA	25
CNPY3	NC_000006.11:g.42905823_42905824delAC	NM_006586.3:c.496-5_496-4delAC	Homo	Noncanonical intronic splicing (<50bp deep)	c	LCL	Skipping	N	NA	NA	NA	NA	NA	NA	NA	NA	NA	NA	NA	NA	NA	NA	NA	NA	NA	NA
COG5	NC_000007.13:g.106964978A>T	NM_001161520.1:c.1120-12T>A;p.(Asp374Phefs*40)	Homo	Noncanonical intronic splicing (<50bp deep)	c	LCL	Skipping	Y	NA	Pathogenic	NA	Benign	NA	NA	NA	NA	0.652	NA	NA	NA	NA	NA	NA	NA	NA	9.9
COG6	NC_000013.10:g.40273614A>G	NM_020751.2:c.1167-24A>G	Homo	Noncanonical intronic splicing (<50bp deep)	c	Fibro	Retention	Y	Pathogenic	Benign	High sensitivity	Benign	0.51	0.25	0	0.02	0.267	0.016024	NA	NA	NA	NA	NA	NA	NA	8.9
COG6	NC_000013.10:g.40256300T>G	NM_020751.2:c.695-8T>G	Homo	Noncanonical intronic splicing (<50bp deep)	c	LCL	Skipping	Y	Pathogenic	Pathogenic	NA	Potentially pathogenic	0.87	0.83	0	0.25	0.472	NA	NA	NA	NA	NA	NA	NA	NA	12.9
COL11A1	NC_000001.10:g.103462631C>A	NM_001854.3:c.2241+5G>T	Het	Noncanonical intronic splicing (<50bp deep)	c	LCL	Skipping	N	Highly pathogenic	Pathogenic	High sensitivity	Potentially pathogenic	0.1	0.95	0	0.62	0.57	NA	0.132838	0.649175	NA	NA	NA	NA	NA	29.2
COL11A1	NC_000001.10:g.103468825C>G	NM_001854.3:c.1945-1G>C	de novo	Canonical splicing	a	none		N	Pathogenic	Pathogenic	NA	Potentially pathogenic	0	0.89	0	0.9	0.952	NA	NA	NA	NA	NA	NA	0.0341359	NA	17.89
COL18A1	NC_000021.8:g.46902735G>A	NM_130445.2:c.1701G>A;p.(=)	Homo	Canonical splicing	b	none			Highly pathogenic	Probably damaging	NA	Potentially pathogenic	0	0.03	0.14	0.83	0.963	NA	NA	NA	NA	NA	NA	NA	NA	12.7
COL1A1	NC_000017.10:g.48269147A>T	NM_000088.3:c.2127+2T>A	Het	Canonical splicing	a	LCL	Skipping	N	Pathogenic	Pathogenic	High sensitivity	Potentially pathogenic	0.01	0.1	0.46	1	0.778	NA	NA	NA	NA	0.84021	0.932627	NA	NA	32
COL1A1	NC_000017.10:g.48276953T>C	NM_000088.3:c.299-2A>G	Het	Canonical splicing	a	Fibro	Skipping	N	Highly pathogenic	Pathogenic	High sensitivity	Potentially pathogenic	0.48	1	0	0.02	0.606	NA	0.49456	0.760191	NA	NA	NA	NA	NA	24.7
COL1A1	NC_000017.10:g.48273514A>T	NM_000088.3:c.1002+2T>A	Het	Canonical splicing	a	none			Highly pathogenic	Probably damaging	High sensitivity	Potentially pathogenic	0	0.09	0.46	1	0.941	NA	NA	NA	NA	0.781239	0.900208	NA	NA	33
COL27A1	NC_000009.11:g.117052503G>A	NM_032888.2:c.4261-1G>A	Homo	Canonical splicing	a	LCL	Could not be assessed	N	Highly pathogenic	Pathogenic	High sensitivity	Potentially pathogenic	0.54	0.86	0.01	0.26	0.495	NA	0.103776	0.407997	NA	NA	NA	NA	NA	29.5
COL6A2	NC_000021.8:g.47541407G>A	NM_001849.3:c.1459-63G>A	Homo	Noncanonical intronic splicing (>50bp deep)	c	LCL	No abnormality	N	Highly pathogenic	Probably damaging	High sensitivity	Potentially pathogenic	0.01	0.14	0.63	0.97	0.946	NA	NA	NA	NA	0.0838142	0.759972	NA	NA	27.3
COL6A2	NC_000021.8:g.47546152G>A	NM_001849.3:c.2422+1G>A	Homo	Canonical splicing	a	PAXgene	Retention	N	No splice effect	Benign	NA	Benign	0	0	0	0	0.04	NA	NA	NA	NA	NA	NA	NA	NA	6
COL6A2	NC_000021.8:g.47539766T>C	NM_058175.2:c.1332+2T>C	Homo	Canonical splicing	a	LCL	Skipping	N	Pathogenic	Pathogenic	High sensitivity	Potentially pathogenic	0	0.67	0.01	0.91	0.964	NA	NA	NA	NA	0.0683861	0.757773	NA	NA	32
COL6A3	NC_000002.11:g.238266527T>C	NM_004369.3:c.6472-2A>G	Homo	Canonical splicing	a	none			Highly pathogenic	Pathogenic	High sensitivity	Potentially pathogenic	0.7	0.99	0	0.22	0.574	NA	0.12368	0.860487	NA	NA	NA	NA	NA	32
COL7A1	NC_000003.11:g.48606889T>C	NM_000094:c.7615-10A>G	Homo	Noncanonical intronic splicing (<50bp deep)	c	none			Highly pathogenic	Benign	High sensitivity	Potentially pathogenic	0.9	0.46	0.02	0.06	0.103	0.348937	NA	NA	NA	NA	NA	NA	NA	11.74
CREBBP	NC_000016.9:g.3781471A>G	NM_004380.2:c.4892+2T>C	Het	Canonical splicing	a	none			No splice effect	Benign	NA	Potentially pathogenic	0	0	0	0	0.049	NA	NA	NA	NA	NA	NA	NA	NA	32
CTSK	NC_000001.10:g.150778521T>C	NM_000396.3:c.244-29A>G	Homo	Noncanonical intronic splicing (<50bp deep)	c	LCL	Could not be assessed	Y	Pathogenic	Benign	NA	Potentially pathogenic	0.51	0.17	0.08	0.17	0.44	0.0996168	NA	NA	NA	NA	NA	NA	NA	15.29
CTU2	NC_000016.9:g.88779855G>A	NM_001012762.1c.873G>A	Homo	Canonical splicing	b	LCL	Skipping	N	Highly pathogenic	Probably damaging	NA	Potentially pathogenic	0	0.49	0.13	0.81	0.948	NA	NA	NA	NA	NA	NA	NA	NA	22.8
CTU2	NC_000016.9:g.88776695G>A	NM_001012759.1:c.282+5G>A	Homo	Noncanonical intronic splicing (<50bp deep)	c	LCL/Fibro	Skipping	Y	Highly pathogenic	Pathogenic	High sensitivity	Potentially pathogenic	0.01	0.15	0.81	0	0.874	NA	0.0561	0.145892	NA	0.321468	0.573291	NA	NA	14
CUL7	NC_000006.11:g.43013141C>G	NM_014780.4:c.2863-1G>C	Homo	Canonical splicing	a	LCL	Skipping	N	Highly pathogenic	Probably damaging	NA	Potentially pathogenic	0.01	0.04	0.32	0.99	0.957	NA	NA	NA	NA	0.0952458	0.902833	NA	NA	33
CUL7	NC_000006.11:g.43013324C>T	NM_014780.3:c.2862+1G>A	Homo	Canonical splicing	a	none			Highly pathogenic	Pathogenic	High sensitivity	Potentially pathogenic	0.48	0.99	0	0.08	0.527	NA	0.118156	0.915641	NA	NA	NA	NA	NA	33
CYP27A1	NC_000002.11:g.219679182G>A	NM_000784.3:c.1263+1G>A	Homo	Canonical splicing	a	LCL	Skipping	N	Highly pathogenic	Pathogenic	High sensitivity	Potentially pathogenic	0	0.58	0	0.98	0.827	NA	NA	NA	NA	0.200358	0.944587	NA	NA	33
CYP27B1	NC_000012.11:g.58159079C>T	NM_000785.3:c.589+1G>A	Homo	Canonical splicing	a	LCL	Could not be assessed	N	Pathogenic	Pathogenic	High sensitivity	Potentially pathogenic	0	0.71	0.01	1	0.873	NA	NA	NA	NA	0.0784064	0.889902	NA	NA	34
DCDC2	NC_000006.11:g.24302273C>A	NM_001195610.1:c.349-1G>T	Homo	Canonical splicing	a	none			Highly pathogenic	Pathogenic	High sensitivity	Potentially pathogenic	0.57	1	0	0.51	0.607	NA	0.0463284	0.693276	NA	NA	NA	NA	NA	34
DDHD2	NC_000008.10:g.38110647dup	NM_015214.2:c.1891+2dup	Homo	Canonical splicing	a	LCL	Retention	N	NA	NA	NA	NA	NA	NA	NA	NA	NA	NA	NA	NA	NA	NA	NA	NA	NA	NA
DGKQ	NC_000004.11:g.960989G>A	NM_001347.3:c.1148C>T:p.(Thr383Met)	Homo	Noncanonical exonic splicing	d	LCL	Reduced expression	N	No splice effect	Benign	Low sensitivity	Benign	0	0.02	0	0.01	0.003	NA	NA	NA	NA	NA	NA	NA	NA	0.97
DLAT	NC_000011.9:g.111908184G>C	NM_001931.4:c.975G>C	Homo	Canonical splicing	b	LCL	Skipping	N	Pathogenic	Probably damaging	NA	Potentially pathogenic	0	0.05	0.51	0.23	0.948	NA	NA	NA	NA	NA	NA	NA	NA	22
DLL4	NC_000015.9:g.41229614del	NM_019074.3:c.1944-2del	Het	Canonical splicing	a	LCL	Skipping	N	NA	NA	NA	NA	NA	NA	NA	NA	NA	NA	NA	NA	NA	NA	NA	NA	NA	NA
DNA2	NC_000010.10:g.70176460delG	NM_001080449.2:c.3114+6delC	Homo	Noncanonical intronic splicing (<50bp deep)	c	LCL/Fibro	Skipping	N	NA	NA	NA	NA	NA	NA	NA	NA	NA	NA	NA	NA	NA	NA	NA	NA	NA	NA
DNAJC17	NC_000015.9:g.41066554C>T	NM_018163.2:c.681G>A	Homo	Canonical splicing	b	LCL	Skipping	N	Pathogenic	Probably damaging	High sensitivity	Potentially pathogenic	0	0.21	0	0.47	0.992	NA	NA	NA	NA	NA	NA	0.0142286	NA	22.2
DOCK6	NC_000019.9:g.11325326C>G	NM_020812.3:c.4107-1G>C	Homo	Canonical splicing	a	PAXgene	Skipping	N	Pathogenic	Pathogenic	High sensitivity	Potentially pathogenic	0.01	0.65	0.37	0.88	0.928	NA	NA	NA	NA	0.0586979	0.690654	NA	NA	26.1
DOCK6	NC_000019.9:g.11363156A>G	NM_020812.2:c.377+2T>C	Het (compound het)	Canonical splicing	a	none			Pathogenic	Pathogenic	High sensitivity	Potentially pathogenic	0.97	0.99	0	0	0.563	NA	0.0840093	0.852453	NA	NA	NA	NA	NA	34
DOCK7	NC_000001.10:g.63044498C>T	NM_001272000.1:c.2010+1G>A	Homo	Canonical splicing	a	none			Pathogenic	Pathogenic	High sensitivity	Potentially pathogenic	0	0.66	0	0.73	0.919	NA	NA	NA	NA	0.0637512	0.86584	NA	NA	32
DOCK8	NC_000009.11:g.421079G>A	NM_001193536.1:c.3949+1G>A	Homo	Canonical splicing	a	none			Pathogenic	Probably damaging	High sensitivity	Potentially pathogenic	0	0.8	0.01	0.84	0.942	NA	NA	NA	NA	0.0908708	0.854687	NA	NA	34
DONSON	NC_000021.8:g.34955994T>C	NM_017613.3:c.786-22A>G	Homo	Noncanonical intronic splicing (<50bp deep)	c	LCL	Skipping	Y	No splice effect	Benign	High sensitivity	Benign	0.06	0.09	0	0.02	0.097	0.00996897	NA	NA	NA	NA	NA	NA	NA	4.53
DONSON	NC_000021.8:g.34954370T>C	NM_017613.3:c.1047-9A>G	Homo	Noncanonical intronic splicing (<50bp deep)	c	LCL/Fibro	Retention	Y	Pathogenic	Benign	High sensitivity	Potentially pathogenic	0.07	0.51	0	0.27	0.37	0.715428	NA	NA	NA	NA	NA	NA	NA	15.78
DYM	NC_000018.9:g.46784740_46784747delGAATACTT	NM_017653.3:c.1365+3_1365+10delAAGTATTC	Homo	Noncanonical intronic splicing (<50bp deep)	c	none			Pathogenic	Pathogenic	High sensitivity	Potentially pathogenic	0	0.5	0.07	0.99	0.917	NA	NA	NA	NA	0.10661	0.916689	NA	NA	34
DYM	NC_000018.9:g.46623771C>T	NM_017653.3:c.1860+1G>A	Homo	Canonical splicing	a	LCL	Skipping	Y	NA	NA	High sensitivity	NA	NA	NA	NA	NA	NA	NA	NA	NA	NA	NA	NA	NA	NA	NA
DYRK1A	NC_000021.8:g.38877584A>G	NM_101395.2:c.1240-2A>G	de novo	Canonical splicing	a	none			Pathogenic	Pathogenic	NA	Potentially pathogenic	0.24	1	0	0.4	0.582	NA	0.365269	0.706793	NA	NA	NA	NA	NA	25.9
ECHS1	NC_000010.10:g.135186745C>T	NM_004092.3:c.88+5G>A	Homo	Noncanonical intronic splicing (<50bp deep)	c	Fibro	Retention	N	Highly pathogenic	Probably damaging	High sensitivity	Potentially pathogenic	0	0	0.28	0.89	0.95	NA	NA	NA	NA	NA	NA	0.0192643	NA	22.8
EHBP1L1	NC_000011.9:g.65357406G>A	NM_001099409.1:c.4004-1G>A	Het	Canonical splicing	a	LCL	Skipping	N	Pathogenic	Pathogenic	High sensitivity	Potentially pathogenic	0.01	0.8	0	0.73	0.522	NA	0.0452856	0.76436	NA	NA	NA	NA	NA	26.1
ERLIN1	NC_000010.10:g.101935696delACTT	NM_006459.3:c.430+6delAAGT	Homo	Noncanonical intronic splicing (<50bp deep)	c	LCL	Skipping	Y	NA	NA	NA	Potentially pathogenic	NA	NA	NA	NA	NA	NA	NA	NA	NA	NA	NA	NA	NA	NA
ETFA	NC_000015.9:g.76518267_76518269del	NM_001127716.1:c.737_739del:p.(Thr246del)	Homo	Noncanonical exonic splicing	a	LCL	Skipping	Y	NA	pathogenic	NA	Potentially pathogenic	NA	NA	NA	NA	NA	NA	NA	NA	NA	NA	0.791372	NA	NA	NA
EVC	NC_000004.11:g.5806456G>A	NM_153717.3:c.2450-1G>A	Homo	Canonical splicing	a	none			Highly pathogenic	pathogenic	High sensitivity	Potentially pathogenic	0.81	NA	0.91	1	0.515	NA	NA	NA	NA	NA	NA	NA	NA	23
EYS	NC_000006.11:g.65767506C>T	NM_001142800.1:c.2137+1G>A	Homo	Canonical splicing	a	LCL	Could not be assessed	N	Pathogenic	Probably damaging	High sensitivity	Potentially pathogenic	0	0.04	0.57	0.97	0.961	NA	NA	NA	NA	0.0308954	0.625322	NA	NA	32
FBN1	NC_000015.9:g.48720669C>T	NM_000138.4:c.6872-1G>A	de novo	Canonical splicing	a	LCL	No abnormality	N	Pathogenic	Pathogenic	High sensitivity	Potentially pathogenic	0.21	0.98	0.01	0.05	0.576	NA	0.936183	0.972219	NA	NA	NA	NA	NA	33
FCRL4	NC_000001.10:g.157557065C>T	NM_031282:c.847+1G>A	Homo	Canonical splicing	a	none			Pathogenic	Probably damaging	High sensitivity	Potentially pathogenic	0	0.19	0.2	0.94	0.938	NA	NA	NA	NA	0.0185633	0.394995	NA	NA	25
FKBP14	NC_000007.13:g.30065920_30065923delTTAC	NM_017946.3:c.197+5_197+8delGTAA	Homo	Noncanonical intronic splicing (<50bp deep)	c	LCL	Skipping	Y	NA	NA	NA	Potentially pathogenic	NA	NA	NA	NA	NA	NA	NA	NA	NA	NA	NA	NA	NA	NA
GCDH	NC_000019.9:g.13007722A>G	NM_013976.2:c.853-2A>G	Homo (Tested on parents)	Canonical splicing	a	LCL	Skipping	Y	Highly pathogenic	pathogenic	High sensitivity	Potentially pathogenic	0.45	0.94	NA	NA	0.614	NA	0.143135	NA	NA	NA	0.587013	NA	NA	34
GFPT1	NC_000002.11:g.69581445C>T	NM_001244710.1:c.686-1G>A	Homo	Canonical splicing	a	none			Likely pathogenic	Pathogenic	NA	Potentially pathogenic	0.2	0.11	0.11	0	0.564	NA	0.644345	0.971325	NA	NA	NA	NA	NA	33
GLI3	NC_000007.13:g.42006240C>T	NM_000168.5:c.2432-1G>A;p.(Thr812Glu+18*)	Het	Canonical splicing	a	LCL	Retention	N	Pathogenic	Pathogenic	High sensitivity	Potentially pathogenic	0.48	0.97	0	0	0.535	NA	0.438846	0.832343	NA	NA	NA	NA	NA	33
GNPAT	NC_000001.10:g.231401036T>G	NM_014236.3:c.569-3T>G	Homo	Noncanonical intronic splicing (<50bp deep)	c	Fibro	Skipping	Y	Highly pathogenic	Benign	High sensitivity	Potentially pathogenic	0	0.82	0	0.84	0.399	0.417711	NA	NA	NA	NA	NA	NA	NA	13.5
GTF3C3	NC_000002.11:g.197643617T>C	NM_012086.4:c.1390+3A>G	Homo	Noncanonical intronic splicing (<50bp deep)	c	LCL/Fibro	Skipping	N	Pathogenic	Pathogenic	High sensitivity	Potentially pathogenic	0	0.34	0.2	0.65	0.546	NA	NA	NA	NA	NA	NA	0.0119396	NA	19
GTPBP2	NC_000006.11:g.43591669C>T	NM_019096.3:c.1236+1G>A	Homo	Canonical splicing	a	Fibro	Skipping	N	NA	Probably damaging	High sensitivity	Potentially pathogenic	NA	NA	NA	NA	0.96	NA	NA	NA	NA	0.11992	0.769077	NA	NA	31
GUCY2D	NC_000017.10:g.7918083G>A	NM_000180.3:c.2576+1G>A	Homo	Canonical splicing	a	none			Highly pathogenic	Probably damaging	High sensitivity	Potentially pathogenic	0	0.01	0.46	0.94	0.963	NA	NA	NA	NA	0.0573119	0.899563	NA	NA	34
HERC1	NC_000015.9:g.63926932C>T	NM_003922.3:c.12570G>A	Homo	Canonical splicing	b	LCL	Skipping	N	Pathogenic	Probably damaging	High sensitivity	Potentially pathogenic	0.01	0	0.07	0.75	0.992	NA	NA	NA	NA	NA	NA	0.0784872	NA	12.5
HEXA	NC_000015.9:g.72643473C>A	NM_000520.4:c.672+1G>T	Homo	Canonical splicing	a	LCL	Skipping	N	Highly pathogenic	Pathogenic	High sensitivity	Potentially pathogenic	0	0.98	0.01	0.98	0.904	NA	NA	NA	NA	0.0754864	0.86819	NA	NA	34
HEXB	NC_000005.9:g.74001150G>C	NM_000521.3:c.771+5G>C	Het (compound het)	Noncanonical intronic splicing (<50bp deep)	c	LCL	Skipping	N	NA	NA	NA	NA	NA	NA	NA	NA	NA	NA	NA	NA	NA	NA	NA	NA	NA	NA
HEXB	NC_000005.9:g.74012501_74012508delAAGTTGTT	NM_000521.3:c.1169+3_1169+10delAAGTTGTT	Het (compound het)	Noncanonical intronic splicing (<50bp deep)	c	LCL	Skipping	N	Highly pathogenic	Pathogenic	High sensitivity	Potentially pathogenic	0	0.75	0	0.97	0.901	NA	NA	NA	NA	NA	NA	0.0698472	NA	17.5
HGSNAT	NC_000008.10:g.43014188G>A	NM_152419.2:c.493+1G>A	Homo	Canonical splicing	a	none			Highly pathogenic	Pathogenic	High sensitivity	Potentially pathogenic	0	0.24	0.61	0.99	0.923	NA	NA	NA	NA	0.038645	0.78863	NA	NA	28.9
HSD17B4	NC_000005.9:g.118811425_118811440delinsTTTTTTAAAAAGTATATACTTTCCTCCTTTTACCCTATACAACATTGATT	NM_000414.3:c.302+3_302+18delGAGTATTTCTTTTTCAinsTTTTTTAAAAAGTATATACTTTCCTCCTTTTACCCTATACAACATTGATT	Homo	Noncanonical intronic splicing (<50bp deep)	c	LCL	Skipping	N	NA	NA	NA	NA	NA	NA	NA	NA	NA	NA	NA	NA	NA	NA	NA	NA	NA	NA
HSPG2	NC_000001.10:g.22158296C>T	NM_005529:c.11208-7G>A	Homo	Noncanonical intronic splicing (<50bp deep)	c	LCL	Skipping	Y	Highly pathogenic	Benign	High sensitivity	Benign	0.98	0.12	0	0.01	0.228	0.752846	NA	NA	NA	NA	NA	NA	NA	7.9
HSPG2	NC_000001.10:g.22156581C>A	NM_005529.5:c.11674+1G>T	Homo	Canonical splicing	a	none			NA	Benign	NA	Potentially pathogenic	NA	NA	NA	NA	0.444	NA	NA	NA	NA	NA	NA	NA	NA	28.8
IFITM5	NC_000011.9:g.299504G>A	NM_001025295.2:c.-14C>T	Het	UTR (5')	e	none			No splice effect	Benign	High sensitivity	Potentially pathogenic	0	0	0	0.01	0.009	NA	NA	NA	0.0176451	NA	NA	NA	NA	18.48
IFT122	NC_000003.11:g.129218913T>C	NM_052985.1:c.2528+2T>C	Homo	Canonical splicing	a	none			Highly pathogenic	Probably damaging	High sensitivity	Potentially pathogenic	0	0.02	0.71	0.99	0.948	NA	NA	NA	NA	0.1124	0.92094	NA	NA	33
IFT140	NC_000016.9:g.1621536C>T	NM_014714.3:c.1525-1G>A	Het (compound het)	Canonical splicing	a	LCL	Skipping	N	Highly pathogenic	Pathogenic	High sensitivity	Potentially pathogenic	0.93	0.99	0	0.04	0.568	NA	0.064794	0.805599	NA	NA	NA	NA	NA	28.6
IGFBP7	NC_000004.11:g.57898592C>T	NM_001253835.1:c.830-1G>A	Homo	Canonical splicing	a	LCL	Skipping	N	Highly pathogenic	Probably damaging	NA	Potentially pathogenic	0.01	0.18	0	0.93	0.962	NA	NA	NA	NA	NA	NA	NA	NA	23.8
ISPD	NC_000007.13:g.16341092C>G	NM_001101426.3:c.790-1G>C	Homo	Canonical splicing	a	LCL	Skipping	N	Highly pathogenic	Pathogenic	High sensitivity	Potentially pathogenic	0	0.92	0	0.9	0.536	NA	0.0457667	0.743682	NA	NA	NA	NA	NA	34
ITGB4	NC_000017.10:g.73747193G>C	NM_000213.3:c.3793+1G>C	Homo	Canonical splicing	a	Fibro	Skipping	N	Highly pathogenic	Probably damaging	High sensitivity	Potentially pathogenic	0.16	0	0.8	0.98	0.966	NA	NA	NA	NA	0.131202	0.911884	NA	NA	34
KCTD3	NC_000001.10:g.215775441_215775478del	NM_016121.3:c.1036_1073del:p.(Pro346Thrfs*4)	Homo	Noncanonical exonic splicing	d	LCL	Skipping	N	NA	NA	NA	NA	NA	NA	NA	NA	NA	NA	NA	NA	NA	NA	NA	NA	NA	NA
KERA	NC_000012.11:g.91445297T>C	NM_007035.3:c.887-2A>G	Homo	Canonical splicing	a	none			Highly pathogenic	Pathogenic	High sensitivity	Potentially pathogenic	0.07	0.99	0	0	0.55	NA	0.0647662	0.814406	NA	NA	NA	NA	NA	26.1
KIAA1109	NC_000004.11:g.123252480G>A	NM_015312.2:c.11250-1G>A	Homo	Canonical splicing	a	LCL	Skipping	N	Highly pathogenic	Pathogenic	High sensitivity	Potentially pathogenic	0.73	1	0	0.02	0.562	NA	0.0572175	0.797556	NA	NA	NA	NA	NA	27.8
KIF14	NC_000001.10:g.200534197C>T	NM_014875.2:c.4071G>A	Homo	Canonical splicing	b	LCL/Fibro	Skipping	N	Pathogenic	Probably damaging	High sensitivity	Potentially pathogenic	0	0.56	0.03	0.63	0.932	NA	NA	NA	NA	NA	NA	0.0254314	NA	19.7
KIF4A	NC_000023.10:g.69573658G>A	NM_012310.3:c.1674+1G>A	Homo	Canonical splicing	a	none			Pathogenic	Pathogenic	High sensitivity	Potentially pathogenic	0.17	0.67	0.06	0.7a	NA	NA	NA	NA	NA	0.833365	0.328778	NA	NA	29.8
L1CAM	NC_000023.10:g.153135120dupGTGC	NM_001143963.2:c.1109-2dupGCAC	Hemi	Canonical splicing	a	none			NA	NA	NA	NA	NA	NA	NA	NA	NA	NA	NA	NA	NA	NA	NA	NA	NA	NA
LAMA2	NC_000006.11:g.129637097T>C	NM_000426.3:c.3924+2T>C	Homo	Canonical splicing	a	Fibro	Skipping	N	NA	Probably damaging	High sensitivity	Potentially pathogenic	NA	NA	NA	NA	0.96	NA	NA	NA	NA	0.10829	0.917837	NA	NA	33
LAMB1	NC_000007.13:g.107601989C>A	NM_002291.3:c.1985+5G>T	Homo	Noncanonical intronic splicing (<50bp deep)	c	LCL	Skipping	Y	Highly pathogenic	Benign	High sensitivity	Potentially pathogenic	0.08	0.05	0.06	0	0.369	NA	NA	NA	NA	NA	NA	NA	NA	20.8
LARS	NC_000005.9:g.145499933del	NM_020117.9:c.3325+1del	Homo	Canonical splicing	a	none			NA	NA	High sensitivity	Potentially pathogenic	NA	NA	NA	NA	NA	NA	NA	NA	NA	NA	NA	NA	NA	NA
LEPRE1	NC_000001.10:g.43221210C>T	NM_022356.3:c.1170+9G>A	Homo	Noncanonical intronic splicing (<50bp deep)	c	none		N	NA	Pathogenic	High sensitivity	Potentially pathogenic	NA	NA	NA	NA	0.591	NA	0.0692176	0.82898	NA	NA	NA	NA	NA	25
LEPRE1	NC_000001.10:g.43213471T>G	NM_022356.3:c.1839-2A>C	Homo	Canonical splicing	a	LCL	Skipping	Y	NA	Pathogenic	High sensitivity	Potentially pathogenic	NA	NA	NA	NA	0.572	NA	0.036762	0.531214	NA	NA	NA	NA	NA	22
LEPRE1	NC_000001.10:g.43212524C>T	NM_022356.3:c.2056-1G>A	Homo	Canonical splicing	a	none			Likely pathogenic	Probably damaging	Low sensitivity	Benign	0.05	0.19	0.48	0	0.115	NA	0.0235007	NA	NA	NA	NA	NA	0.160938	5
LIFR	NC_000005.9:g.38506604C>T	NM_002310.5:c.1121+1G>A	Homo	Canonical splicing	a	LCL	Could not be assessed	N	Highly pathogenic	Probably damaging	High sensitivity	Potentially pathogenic	0	0.79	0.06	0.86	0.971	NA	NA	NA	NA	0.0572679	0.763038	NA	NA	28.6
LRP4	NC_000011.9:g.46920107A>G	NM_002334.2:c.796+2T>C	Homo	Canonical splicing	a	none			Highly pathogenic	Probably damaging	High sensitivity	Potentially pathogenic	0	0.48	0.33	0.93	0.947	NA	NA	NA	NA	0.101667	0.878299	NA	NA	33
LRRCC1	NC_000008.10:g.86021829G>C	NM_033402.4:c.105-1G>C;p. (Ser35Argfs*17)	Homo	Canonical splicing	a	none			Highly pathogenic	Pathogenic	NA	Potentially pathogenic	0.81	0.99	0	0.18	0.626	NA	NA	NA	NA	NA	NA	NA	NA	34
LTBP2	NC_000014.8:g.74992773C>G	NM_000428.2:c.2428+5G>C	Homo	Noncanonical intronic splicing (<50bp deep)	c	none			NA	NA	NA	Potentially pathogenic	NA	NA	NA	NA	NA	NA	NA	NA	NA	NA	NA	NA	NA	NA
LTBP2	NC_000014.8:g.74999126_74999127delCA	NM_000428.2:c.1987+2_1987+3delTG	Homo	Canonical splicing	a	none			Pathogenic	Pathogenic	High sensitivity	Potentially pathogenic	0	0.58	0.08	0.56	0.921	NA	NA	NA	NA	NA	NA	0.0293317	NA	19.1
MCIDAS	NC_000005.9:g.54516842A>C	NM_001190787.1:c.717+2T>G	Homo	Canonical splicing	a	LCL	Could not be assessed	N	NA	Pathogenic	High sensitivity	Potentially pathogenic	NA	NA	NA	NA	0.912	NA	NA	NA	NA	0.0355028	0.698785	NA	NA	35
MECR	NC_000001.10:g.29533272A>C	NM_001024732.1:c.322+2T>G	Homo	Canonical splicing	a	LCL	Skipping	N	Highly pathogenic	Probably damaging	High sensitivity	Potentially pathogenic	0	0.52	0.78	1	0.931	NA	NA	NA	NA	0.0882393	0.836537	NA	NA	33
MERTK	NC_000002.11:g.112755055T>G	NM_006343.2:c.1604+2T>G	Homo	Canonical splicing	a	LCL	Skipping	N	Highly pathogenic	Probably damaging	High sensitivity	Potentially pathogenic	0	0.51	0.24	0.98	0.967	NA	NA	NA	NA	0.0945905	0.88489	NA	NA	32
MERTK	NC_000002.11:g.112777100G>T	NM_006343.2:c.2189+1G>T	Homo	Canonical splicing	a	PAXgene	Skipping	N	Highly pathogenic	Probably damaging	High sensitivity	Potentially pathogenic	0	0.91	0	0.96	0.94	NA	NA	NA	NA	0.0467059	0.709207	NA	NA	34
METTL23	NC_000017.10:g.74729299T>C	NM_001080510.3:c.322+2T>C	Homo	Canonical splicing	a	LCL	Skipping	N	Pathogenic	Pathogenic	High sensitivity	Potentially pathogenic	0	0.38	0.08	0.77	0.871	NA	NA	NA	NA	0.0425431	0.755295	NA	NA	34
METTL5	NC_000002.11:g.170678452C>T	NM_014168.2:c.224+1G>A;p. (Ala37Glyfs*8)	Homo	Canonical splicing	a	LCL/Fibro	Skipping	N	Highly pathogenic	Probably damaging	High sensitivity	Potentially pathogenic	0.01	0.85	0.02	0.99	0.945	NA	NA	NA	NA	0.0921768	0.897916	NA	NA	34
MFSD8	NC_000004.11:g.128870957A>G	NM_152778.2:c.198+2T>C	Homo	Canonical splicing	a	Fibro	Skipping	N	Highly pathogenic	Probably damaging	High sensitivity	Potentially pathogenic	0	0.96	0	0.96	0.954	NA	NA	NA	NA	0.0716507	0.843855	NA	NA	31
MGP	NC_000012.11:g.15037146C>T	NM_000900:c.94+1G>A	Homo	Canonical splicing	a	none			Highly pathogenic	Pathogenic	High sensitivity	Potentially pathogenic	0.01	0.54	0.13	0.99	0.885	NA	NA	NA	NA	0.0501226	0.72974	NA	NA	25.4
MKS1	NC_000017.10:g.56294025A>T	NM_017777.3:c.261+2T>A	Homo (Tested on parents)	Canonical splicing	a	none			Highly pathogenic	Pathogenic	High sensitivity	Potentially pathogenic	0	0.93	0.06	1	0.891	NA	NA	NA	NA	0.0536074	0.782497	NA	NA	33
MYH11	NC_000016.9:g.15865425C>T	NM_022844.2:c.1033+1G>A	Homo	Canonical splicing	a	none			Highly pathogenic	Probably damaging	NA	Potentially pathogenic	0	0	0.34	1	0.96	NA	NA	NA	NA	0.40815	0.794655	NA	NA	28
NF1	NC_000017.10:g.29490399G>C	NM_001128147.1:c.479+5G>C	Het	Noncanonical intronic splicing (<50bp deep)	c	none			Highly pathogenic	Probably damaging	High sensitivity	Potentially pathogenic	0	0.88	0.01	1	0.932	NA	NA	NA	NA	0.896189	0.957326	NA	NA	33
NF1	NC_000017.10:g.29497020G>A	NM_001128147.2:c.586+5G>A	Homo	Noncanonical intronic splicing (<50bp deep)	c	PAXgene	Skipping	N	Pathogenic	Pathogenic	High sensitivity	Potentially pathogenic	0	0.03	0.12	0.71	0.903	NA	NA	NA	NA	NA	NA	0.892139	NA	33
NF1	NC_000017.10:g.29664900T>G	NM_000267.3:c.6641+2T>G	Het	Canonical splicing	a	none		N	Pathogenic	Pathogenic	High sensitivity	Potentially pathogenic	0	0.29	0.48	0.99	0.943	NA	NA	NA	NA	NA	0.0900458	NA	NA	22.2
NID1	NC_000001.10:g.236143795C>T	NM_002508.2:c.3385+1G>A	Homo	Canonical splicing	a	LCL	Retention	N	Highly pathogenic	Pathogenic	High sensitivity	Potentially pathogenic	0	0	0.51	0.99	0.892	NA	NA	NA	NA	0.158258	0.889041	NA	NA	35
NKX6-3	NC_000008.10:g.41504708C>T	NM_152568.2:c.162+5G>A	Homo	Noncanonical intronic splicing (<50bp deep)	c	none			No splice effect	Pathogenic	High sensitivity	Benign	0	0	0.03	0.16	0.85	NA	NA	NA	NA	NA	NA	0.0050579	NA	2.7
NPHP3	NC_000003.11:g.132408108_132408109delCT	NM_153240.4:c.2694-2_2694-1delAG	Homo	Canonical splicing	a	LCL	Skipping	N	NA	NA	NA	NA	NA	NA	NA	NA	NA	NA	NA	NA	NA	NA	NA	NA	NA	NA
NR2E3	NC_000015.9:g.72103821A>C	NM_014249.3:c.119-2A>C	Homo	Canonical splicing	a	LCL	Could not be assessed	Y	Highly pathogenic	NA	NA	Potentially pathogenic	0.12	0.95	0	0.23	NA	NA	NA	NA	NA	NA	NA	NA	NA	21.4
NRP1	NC_000010.10:g.33619634A>C	NM_003873.5:c.248+2T>G;p.(Asp25Gfs*25)	Homo	Canonical splicing	a	LCL	Skipping	N	Highly pathogenic	Pathogenic	High sensitivity	Potentially pathogenic	0	0.38	0.19	0.99	0.899	NA	NA	NA	NA	0.214926	0.647202	NA	NA	35
NRP1	NC_000010.10:g.33542954A>G	NM_003873.5:c.981+2T>C	Homo	Canonical splicing	a	PAXgene/LCL	Skipping	N	Highly pathogenic	Pathogenic	High sensitivity	Potentially pathogenic	0	0.07	0.08	0.93	0.95	NA	NA	NA	NA	0.176318	0.662485	NA	NA	34
NUP160	NC_000011.9:g.47843634C>T	NM_015231.1:c.1179+5G>A	Homo	Noncanonical intronic splicing (<50bp deep)	c	LCL	Skipping	N	Highly pathogenic	Pathogenic	High sensitivity	Potentially pathogenic	0	0.55	0	0.54	0.85	NA	NA	NA	NA	NA	NA	0.0303669	NA	23.3
P4HTM	NC_000003.11:g.49042291C>A	NM_177939.2:c.888-3C>A	Homo	Noncanonical intronic splicing (<50bp deep)	c	LCL	Skipping	Y	Pathogenic	Benign	High sensitivity	Potentially pathogenic	0.24	0.56	0	0.21	0.394	0.384059	NA	NA	NA	NA	NA	NA	NA	21
PAH	NC_000012.11:g.103237568C>T	NM_000277.1:c.1066-11G>A	Homo	Noncanonical intronic splicing (<50bp deep)	c	LCL	Skipping	Y	NA	Benign	NA	Potentially pathogenic	NA	NA	NA	NA	0.357	NA	NA	NA	NA	NA	NA	NA	NA	13.1
PAX2	NC_000010.10:g.102587391A>G	NM_000278.3:c.1202-2A>G	Het	Canonical splicing	a	LCL	Skipping	Y	No splice effect	Benign	High sensitivity	Potentially pathogenic	0	0	0	0	0.024	NA	NA	NA	0.0900492	NA	NA	NA	NA	21.5
PDE6B	NC_000004.11:g.648678G>A	NM_000283.3:c.992+1G>A	Homo	Canonical splicing	a	none			Highly pathogenic	Probably damaging	High sensitivity	Potentially pathogenic	0	0.01	0.69	0.99	0.965	NA	NA	NA	NA	0.0612189	0.819036	NA	NA	29.4
PDE6C	NC_000010.10:g.95385411G>A	NM_006204.3:c.939+5G>A	Homo	Noncanonical intronic splicing (<50bp deep)	c	LCL	Skipping	N	Highly pathogenic	Probably damaging	High sensitivity	Potentially pathogenic	0	0.72	0	0.86	0.935	NA	NA	NA	NA	NA	NA	0.0517331	NA	16.71
PDE6C	NC_000010.10:g.95380388G>A	NM_006204.3:c.481-1G>A	Homo	Canonical splicing	a	none			Pathogenic	Pathogenic	High sensitivity	Potentially pathogenic	0.57	1	0	0.06	0.522	NA	0.106138	0.895816	NA	NA	NA	NA	NA	34
PERCC1	NC_000016.9:1480850_1483950del	Deletion of regulatory element (chr16:1480850_1483950del)	Homo	Transcript-deleterious variants	f	none			NA	NA	NA	Potentially pathogenic	NA	NA	NA	NA	NA	NA	NA	NA	NA	NA	NA	NA	NA	NA
PEX14	NC_000001.10:g.10687420G>A	NM_004565.2:c.677G>A	Homo	Canonical splicing	b	LCL	Skipping	N	Highly pathogenic	Probably damaging	NA	Potentially pathogenic	0	0.78	0.06	0.91	0.962	NA	NA	NA	NA	NA	NA	NA	NA	26.1
PEX16	NC_000011.9:g.45937014C>T	NM_004813.2:c.460+5G>A	Homo	Noncanonical intronic splicing (<50bp deep)	c	PAXgene	Skipping	N	Highly pathogenic	Pathogenic	High sensitivity	Potentially pathogenic	0.04	0.85	0	0	0.594	NA	0.0419578	0.67837	NA	NA	NA	NA	NA	23.3
PEX16	NC_000011.9:g.45931865T>A	NM_004813.2:c.953-2A>T	Homo	Canonical splicing	a	LCL	Skipping	N	Highly pathogenic	Pathogenic	High sensitivity	Potentially pathogenic	0	0.64	0	0.85	0.92	NA	NA	NA	NA	NA	NA	0.0292076	NA	22.2
PEX19	NC_000001.10:g.160253339G>A	NM_001193644.1:c.161C>T;p.(Ser54Leu)	Homo	Noncanonical exonic splicing	d	LCL	Skipping	Y	No splice effect	Benign	NA	Potentially pathogenic	0	0.11	0	0.07	0.287	NA	NA	NA	NA	NA	NA	NA	NA	23.1
PEX26	NC_000022.10:g.18561370C>T	NM_001127649.2:c.228C>T;p.(=)	Het	Noncanonical exonic splicing	d	LCL	Skipping	N	Highly pathogenic	Pathogenic	High sensitivity	Potentially pathogenic	0.11	0	0.99	0.83	0.928	NA	NA	NA	NA	NA	NA	0.0196687	NA	19.2
PGAP1	NC_000002.11:g.197761923T>C	NM_024989.3:c.861-2A>G	Homo	Canonical splicing	a	none			Highly pathogenic	Pathogenic	High sensitivity	Potentially pathogenic	0.49	1	0.07	0.74	0.518	NA	0.0499361	0.801097	NA	NA	NA	NA	NA	26.2
PGM1	NC_000001.10:g.64089432G>A	NM_001172818.1:c.300+1G>A	Homo	Canonical splicing	a	LCL	Skipping	Y	No splice effect	Probably damaging	NA	Potentially pathogenic	0.03	0.01	0	0.08	0.965	NA	NA	NA	NA	COMMON	COMMON	NA	NA	34
PIGT	NC_000020.10:g.44053235C>G	NM_001184728:c.1316+16C>G	Homo	Noncanonical intronic splicing (<50bp deep)	c	none			No splice effect	Benign	NA	Benign	0	0	0	0.01	0.163	NA	NA	NA	NA	NA	NA	NA	0.0135152	0.693
PKD1	NC_000016.9:g.2144015C>G	NM_001009944.2:c.10619-1G>C	Het	Canonical splicing	a	none			Highly pathogenic	Pathogenic	NA	Potentially pathogenic	0.05	0.97	0.28	0.5	0.497	NA	0.465947	0.847589	NA	NA	NA	NA	NA	25.1
POMT1	NC_000009.11:g.134388722_134388725del	NM_007171.3:c.1241+4_1241+7delAGTG	Homo	Noncanonical intronic splicing (<50bp deep)	c	LCL	Skipping	N	NA	NA	NA	NA	0	0.83	0.03	1	0.909	NA	NA	NA	NA	0.119055	0.925548	NA	NA	34
POMT1	NC_000009.11:g.134381841G>T	NM_007171.3:c.280+1G>T	Homo	Canonical splicing	a	LCL	Skipping	Y	NA	Probably damaging	NA	Potentially pathogenic	NA	NA	NA	NA	NA	NA	NA	NA	NA	NA	NA	NA	NA	NA
POMT2	NC_000014.8:g.77766298T>C	NM_013382.5c.817-394A>G	Homo	Noncanonical intronic splicing (>50bp deep)	c	Fibro	Retention	N	Highly pathogenic	Probably damaging	High sensitivity	Potentially pathogenic	0	0.26	0.69	0.98	0.937	NA	NA	NA	NA	0.0535374	0.884774	NA	NA	34
POMT2	NC_000014.8:g.77765031C>T	NM_013382.5:c.1006+1G>A	Homo	Canonical splicing	a	LCL	Retention	Y	Highly pathogenic	Pathogenic	NA	Benign	0.81	0	0.9	0.01	0.6	NA	NA	NA	NA	NA	NA	NA	NA	2.1
PPP1R12B	NC_000001.10:g.202465951G>T	NM_002481.2:c.2490+1G>T	Homo	Canonical splicing	a	none			Highly pathogenic	Pathogenic	High sensitivity	Potentially pathogenic	0	0.06	0.57	1	0.911	NA	NA	NA	NA	0.0799293	0.821166	NA	NA	33
PRDM5	NC_000004.11:g.121843669A>G	NM_018699.2:c.93+2T>C	Homo	Canonical splicing	a	none			Pathogenic	Pathogenic	High sensitivity	Potentially pathogenic	0	0.05	0.58	0.71	0.854	NA	NA	NA	NA	0.0837743	0.655352	NA	NA	32
PROM1	NC_000004.11:g.15989284delA	NM_006017.2:c.2130+2delT	Homo	Canonical splicing	a	none			NA	NA	NA	Potentially pathogenic	NA	NA	NA	NA	NA	NA	NA	NA	NA	NA	NA	NA	NA	NA
PXDN	NC_000002.11:g.1677414C>T	NM_012293.1:c.1018+1G>A	Homo	Canonical splicing	a	none			Highly pathogenic	Probably damaging	High sensitivity	Potentially pathogenic	0	0.01	0.21	0.99	0.965	NA	NA	NA	NA	0.0764291	0.837807	NA	NA	34
PXDN	NC_000002.11:g.1648525C>G	NM_012293.1:c.3609-1G>C	Homo	Canonical splicing	a	none			Highly pathogenic	Pathogenic	High sensitivity	Potentially pathogenic	0.15	0.93	0.01	0	0.569	NA	0.116312	0.821209	NA	NA	NA	NA	NA	26.8
PXDNL	NC_000008.10:g.52384866T>A	NM_144651.4:c.695-2A>T	Homo	Canonical splicing	a	LCL	Skipping	N	Highly pathogenic	Pathogenic	High sensitivity	Potentially pathogenic	0.5	0.92	0	0.41	0.514	NA	0.0328268	0.242212	NA	NA	NA	NA	NA	24.1
RAB3GAP1	NC_000002.11:g.135926114G>A	NM_012233.2:c.2710-1G>A	Homo	Canonical splicing	a	none			Highly pathogenic	Pathogenic	High sensitivity	Potentially pathogenic	0.97	1	0.21	0.01	0.581	NA	0.0577203	0.831704	NA	NA	NA	NA	NA	34
RBM8A	NC_000001.10:g.145509217C>G	NM_005105.4:c.*6C>G	Het (compound het)	UTR (3')	e	LCL	Inconclusive	Y	Pathogenic	Benign	NA	Potentially pathogenic	0.01	0	0.58	0.1	0.035	NA	NA	NA	COMMON	NA	NA	NA	NA	13.54
RELN	NC_000007.13:g.103234766A>G	NM_005045.3:c.3711+2T>C	Homo	Canonical splicing	a	none			Highly pathogenic	Probably damaging	High sensitivity	Potentially pathogenic	0	0.28	0.17	0.99	0.966	NA	NA	NA	NA	0.276876	0.646174	NA	NA	32
RIC1	NC_000009.11:g.5772741G>C	NM_020829.3:c.3794G>C	Homo	Missense/ splicing	b	LCL	Skipping	N	NA	Pathogenic	NA	Potentially pathogenic	0	0.05	0.52	0.13	0.947	NA	NA	NA	NA	NA	NA	NA	NA	NA
RNF216	NC_000007.13:g.5751392C>T	NM_207111.3:c.2061G>A;p.(=)	Homo	Canonical splicing	b	none			Highly pathogenic	Probably damaging	High sensitivity	Potentially pathogenic	0	0.83	0.02	0.88	0.986	NA	NA	NA	NA	NA	NA	0.0242603	NA	22.2
RPE65	NC_000001.10:g.68906535C>G	NM_000329.2:c.643+1G>C	Homo	Canonical splicing	a	none			Highly pathogenic	Probably damaging	NA	Potentially pathogenic	0	0.9	0.1	0.98	0.95	NA	NA	NA	NA	0.108034	0.909782	NA	NA	32
RTTN	NC_000018.9:g.67696057T>C	NM_173630.3:c.5746-20A>G	Homo	Noncanonical intronic splicing (<50bp deep)	c	LCL	Skipping	Y	Pathogenic	Benign	High sensitivity	Benign	0.1	0	0.64	0.22	0.312	NA	NA	NA	NA	NA	NA	NA	0.0768921	4.5
RTTN	NC_000018.9:g.67802412T>C	NM_173630.3:c.2885+8A>G	Homo	Noncanonical intronic splicing (<50bp deep)	c	LCL	Retention	Y	Likely pathogenic	Benign	High sensitivity	Potentially pathogenic	0.06	0.24	0	0.25	0.339	0.0368774	NA	NA	NA	NA	NA	NA	NA	12.9
SBDS	NC_000007.13:g.66459197A>G	NM_016038.2:c.258+2T>C	Homo	Canonical splicing	a	LCL	Retention	N	Highly pathogenic	Probably damaging	High sensitivity	Potentially pathogenic	0	0.45	0.64	0.93	0.948	NA	NA	NA	NA	0.075222	0.81179	NA	NA	33
Scap_score: The score is separated into 8 types of variant regions, and their threshold are different: # Thresholds (>= XX implies possibly pathogenic and < XX implies likely benign). 3' Intronic - 0.006, 3' Core Dominant - 0.033,3' Core Recessive - 0.264, Exonic - 0.009; 5' Core Dominant - 0.034; 5' Core Recessive - 0.367; 5' Extended - 0.005; 5' Intronic - 0.006
SCLT1	NC_000004.11:g.129960194A>G	NM_144643.2:c.290+2T>C	Homo	Canonical splicing	a	LCL/Fibro	Skipping	N	Highly pathogenic	Probably damaging	High sensitivity	Potentially pathogenic	0	0.92	0.01	0.95	0.961	NA	NA	NA	NA	0.0478217	0.7407	NA	NA	29.5
SCN1B	NC_000019.9:g.35530019A>G	NM_001037.4:c.449-2A>G	Homo	Canonical splicing	a	Fibro	Could not be assessed	N	Highly pathogenic	Pathogenic	High sensitivity	Potentially pathogenic	0.83	0.97	0	0	0.487	NA	0.307067	0.938929	NA	NA	NA	NA	NA	22.2
SCN9A	NC_000002.11:g.167134837A>C	NM_002977.3:c.2311-14T>G	Homo	Noncanonical intronic splicing (<50bp deep)	c	LCL/Fibro	Skipping	N	Pathogenic	Pathogenic	High sensitivity	Potentially pathogenic	0.09	0.62	0	0.6	0.557	0.247349	NA	NA	NA	NA	NA	NA	NA	11.5
SDCCAG8	NC_000001.10:g.243471139G>A	NM_006642.2:c.741-152G>A	Homo	Noncanonical intronic splicing (>50bp deep)	c	LCL	Retention	Y	NA	Benign	NA	Benign	NA	NA	NA	NA	0.028	NA	NA	NA	NA	NA	NA	NA	NA	0.3
SETD5	NC_000003.11:g.9495553G>A	NM_001080517.1:c.2476+1G>A	Het	Canonical splicing	a	none			Likely pathogenic	Probably damaging	High sensitivity	Potentially pathogenic	0	0.23	0.19	0.9	0.931	NA	NA	NA	NA	0.370688	0.640637	NA	NA	27.5
SGCA	NC_000017.10:g.48245938G>A	NM_000023.2:c.584+5G>A	Homo	Noncanonical intronic splicing (<50bp deep)	c	LCL	Skipping	Y	Highly pathogenic	Pathogenic	NA	Potentially pathogenic	0	0.12	0.51	0.69	0.914	NA	NA	NA	NA	NA	NA	0.0101629	NA	16
SIL1	NC_000005.9:g.138283171C>T	NM_022464.4:c.1030-9G>A;p.Phe345Alafs*9	Homo	Noncanonical intronic splicing (<50bp deep)	c	LCL	Skipping	Y	Highly pathogenic	Benign	High sensitivity	Potentially pathogenic	0.97	0.89	0	0.01	0.436	0.422519	NA	NA	NA	NA	NA	NA	NA	14.8
SLC12A1	NC_000015.9:g.48522234C>T	NM_000338.2:c.865-356C>T	Homo	Noncanonical intronic splicing (>50bp deep)	c	LCL	Could not be assessed	N	No splice effect	Benign	NA	Benign	0	0	0	0	0.122	NA	NA	NA	NA	NA	NA	NA	NA	2.5
SLC12A2	NC_000005.9:g.127503451A>G	NM_001046.2:c.2617-2A>G	Homo	Canonical splicing	a	none			Highly pathogenic	Pathogenic	High sensitivity	Potentially pathogenic	0	0.97	0	0.95	0.518	NA	0.197592	0.706309	NA	NA	NA	NA	NA	33
SLC13A5	NC_000017.10:g.6610345A>C	NM_177550.3:c.231+2T>G	Homo	Canonical splicing	a	LCL	Skipping	N	Highly pathogenic	Pathogenic	High sensitivity	Potentially pathogenic	0.08	0.56	0.1	0.85	0.884	NA	NA	NA	NA	0.0534203	0.822021	NA	NA	33
SLC17A5	NC_000006.11:g.74325037C>T	NM_012434:c.1111+1G>A	Homo	Canonical splicing	a	LCL	Skipping	N	Highly pathogenic	Probably damaging	High sensitivity	Potentially pathogenic	0	0.93	0	0.9	0.968	NA	NA	NA	NA	0.0719191	0.865611	NA	NA	33
SLC20A2	NC_000008.10:g.42317413C>T	NM_006749.3:c.613+1G>A	Homo	Canonical splicing	a	LCL	Skipping	N	Highly pathogenic	Probably damaging	High sensitivity	Potentially pathogenic	0	0.44	0.05	0.98	0.933	NA	NA	NA	NA	0.197234	0.804461	NA	NA	34
SLC23A3	NC_000002.11:g.220029887G>A	NM_001144889.1:c.1167+4C>T	Homo	Noncanonical intronic splicing (<50bp deep)	c	LCL	Skipping	Y	No splice effect	Benign	Low sensitivity	Potentially pathogenic	0	0	0	0.2	0.235	NA	NA	NA	NA	NA	NA	0.00108058	NA	10.9
SLC26A4	NC_000007.13:g.107312695T>C	NM_000441.1:c.415+2T>C	Homo	Canonical splicing	a	none			Highly pathogenic	Probably damaging	High sensitivity	Potentially pathogenic	0	0.71	0.05	0.87	0.94	NA	NA	NA	NA	0.129559	0.876089	NA	NA	33
SLC4A1	NC_000017.10:g.42335349C>G	NM_000342.4:c.1282+5G>C	Homo	Noncanonical intronic splicing (<50bp deep)	c	PAXgene/LCL	Skipping	Y	Pathogenic	Pathogenic	NA	Potentially pathogenic	0	0.24	0.63	0.53	0.938	NA	NA	NA	NA	NA	NA	0.0361302	NA	22.9
SLC4A11	NC_000020.10:g.3211933_3211951del	NM_032034.3:c.996+25_996+43del	Homo	Noncanonical intronic splicing (<50bp deep)	c	none			Highly pathogenic	Probably damaging	High sensitivity	Potentially pathogenic	0.01	0.09	0.71	0.99	0.947	NA	NA	NA	NA	0.138325	0.849511	NA	NA	27.2
SLC4A11	NC_000020.10:g.3209740C>T	NM_032034.3:c.2066+1G>A	Homo	Canonical splicing	a	none			NA	NA	NA	Potentially pathogenic	NA	NA	NA	NA	NA	NA	NA	NA	NA	NA	NA	NA	NA	NA
SLC4A4	NC_000004.11:g.72433674G>A	NM_003759.3:c.*206G>A;p.(=)	Homo	UTR (3')	e	LCL	Reduced expression	Y	No splice effect	Benign	NA	Potentially pathogenic	0	0	0	0	0.031	NA	NA	NA	NA	NA	NA	NA	NA	11.27
SLCO2A1	NC_000003.11:g.133667375C>T	NM_005630.2:c.1105+5G>A	Homo	Noncanonical intronic splicing (<50bp deep)	c	LCL	could not be assessed	N	Pathogenic	Probably damaging	High sensitivity	Potentially pathogenic	0	0.29	0.32	0.73	0.963	NA	NA	NA	NA	NA	NA	0.0440018	NA	15.3
SMG9	NC_000019.9:g.44248920T>C	NM_019108.2:c.701+4A>G	Homo	Noncanonical intronic splicing (<50bp deep)	c	LCL	Skipping	Y	Pathogenic	Probably damaging	High sensitivity	Benign	0	0.68	0.08	0.91	0.987	NA	NA	NA	NA	NA	NA	0.016101	NA	2.3
SPARC	NC_000005.9:g.151055692C>G	NM_003118.3:c.57+1G>C	Homo	Canonical splicing	a	LCL	Skipping	N	Highly pathogenic	Probably damaging	High sensitivity	Potentially pathogenic	0	0.95	0.05	0.98	0.962	NA	NA	NA	NA	0.346758	0.839416	NA	NA	34
SPG20	NC_000013.10:g.36905556T>C	NM_001142294.1:c.988A>G;p.(Met330Val)	Homo	Noncanonical exonic splicing	d	LCL	Skipping	Y	No splice effect	Pathogenic	NA	Potentially pathogenic	0.02	0	0.9	0.1	0.564	NA	NA	NA	NA	NA	NA	NA	NA	22.9
Spliceai: Delta score of a variant ranges from 0 to 1, and can be interpreted as the probability of the variant being splice-altering. In the paper, a detailed characterization is provided for 0.2 (high recall/likely pathogenic), 0.5 (recommended/pathogenic), and 0.8 (high precision/pathogenic) cutoffs.
STAMBP	NC_000002.11:g.74087173T>G	NM_006463.4:c.1119-6T>G	Het	Noncanonical intronic splicing (<50bp deep)	c	none			Pathogenic	Pathogenic	High sensitivity	Potentially pathogenic	0.65	0.61	0	0.2	0.708	0.719798	NA	NA	NA	NA	NA	NA	NA	20.1
STX3	NC_000011.9:g.59554508A>G	NM_004177.4:c.115-2A>G	Homo	Canonical splicing	a	LCL	Skipping	Y	NA	NA	NA	NA	NA	NA	NA	NA	NA	NA	NA	NA	NA	NA	NA	NA	NA	NA
STX3	NC_000011.9:g.59560988delinsT	NM_001178040.1:c.675+1delinsT	Homo	Canonical splicing	a	LCL	Skipping	N	Highly pathogenic	Pathogenic	High sensitivity	Potentially pathogenic	0.13	0.94	0.01	0.6	0.532	NA	0.0813394	0.851343	NA	NA	NA	NA	NA	34
SUCO	NC_000001.10:g.172543139G>A	NM_014283.3:c.1157+1G>A	Het (compound het)	Canonical splicing	a	LCL	Skipping	N	Highly pathogenic	Probably damaging	High sensitivity	Potentially pathogenic	0.01	0.35	0.49	0.96	0.956	NA	NA	NA	NA	0.0732137	0.862209	NA	NA	34
SUFU	NC_000010.10:g.104378820C>A	NM_001178133.1:c.1297-3C>A	Homo	Noncanonical intronic splicing (<50bp deep)	c	LCL	Skipping	Y	Highly pathogenic	Pathogenic	Low sensitivity	Benign	0.01	0.16	0	0	0.437	NA	0.187557	NA	NA	NA	NA	NA	NA	6
TAPT1	NC_000004.11:g.16188401_16188402insA	NM_153365.2:c.846+2_846+3insT	Homo	Canonical splicing	a	LCL	Skipping	Y	NA	NA	NA	NA	NA	NA	NA	NA	NA	NA	NA	NA	NA	NA	NA	NA	NA	NA
TBC1D32	NC_000006.11:g.121613198C>A	NM_152730.4:c.1372+1G>T	Homo	Canonical splicing	a	Fibro	Skipping	N	Highly pathogenic	Probably damaging	High sensitivity	Potentially pathogenic	0	0.58	0.3	0.99	0.938	NA	NA	NA	NA	0.0235582	0.603261	NA	NA	21.7
TBCK	NC_000004.11:g.107115874C>T	NM_001163435.1:c.1897+1G>A	Homo	Canonical splicing	a	LCL	Skipping	N	Pathogenic	Probably damaging	High sensitivity	Potentially pathogenic	0	0.67	0	0.72	0.971	NA	NA	NA	NA	0.046403	0.833656	NA	NA	34
TCTEX1D2	NC_000003.11:g.196033810T>A	NM_152773.4:c.317+4A>T;p.(Glu83Alafs*21)	Homo	Noncanonical intronic splicing (<50bp deep)	c	LCL	Skipping	N	Highly pathogenic	Probably damaging	High sensitivity	Potentially pathogenic	0	0.38	0.54	0.96	0.977	NA	NA	NA	NA	NA	NA	0.0254273	NA	21.7
TCTN1	NC_000012.11:g.111064165A>G	NM_001082538.2:c.342-2A>G	Homo	Canonical splicing	a	LCL	Skipping	N	Highly pathogenic	Pathogenic	High sensitivity	Potentially pathogenic	0.31	0.99	0	0.37	0.583	NA	0.0761032	0.8312	NA	NA	NA	NA	NA	31
TCTN2	NC_000012.11:g.124184249A>G	NM_024809.3:c.1506-2A>G	Homo	Canonical splicing	a	LCL	Skipping	N	Highly pathogenic	Pathogenic	High sensitivity	Potentially pathogenic	0.8	1	0.02	0.13	0.59	NA	0.0381293	0.67741	NA	NA	NA	NA	NA	26.1
TDP2	NC_000006.11:g.24653210C>A	NM_016614.2:c.807+1G>T	Het	Canonical splicing	a	LCL	Skipping	N	Highly pathogenic	Probably damaging	High sensitivity	Potentially pathogenic	0	0.58	0.21	1	0.965	NA	NA	NA	NA	0.0553212	0.809146	NA	NA	34
TGM1	NC_000014.8:g.24729265C>G	NM_000359.2:c.758-1G>C	Homo	Canonical splicing	a	Fibro	Skipping	N	Highly pathogenic	Pathogenic	High sensitivity	Potentially pathogenic	0.94	0.92	0.1	0.05	0.661	NA	0.115391	0.883766	NA	NA	NA	NA	NA	34
TLL1	NC_000004.11:g.166964424A>G	NM_012464.4:c.1379-2A>G	Homo	Canonical splicing	a	PAXgene/LCL	Could not be assessed	N	Pathogenic	Pathogenic	High sensitivity	Potentially pathogenic	0.18	0.99	0	0.57	0.574	NA	0.114822	0.817075	NA	NA	NA	NA	NA	27.7
TMEM107	NC_000017.10:g.8079074C>T	NM_032354.3:c.274+1G>A	Homo	Canonical splicing	a	LCL	Retention	Y	Likely pathogenic	Pathogenic	NA	Potentially pathogenic	0	0.19	0	0.22	0.86	NA	NA	NA	NA	NA	NA	NA	NA	33
TMEM138	NC_000011.9:g.61136066C>G	NM_016464.4:c.377-3C>G	Homo	Noncanonical intronic splicing (<50bp deep)	c	LCL	Skipping	Y	Highly pathogenic	Pathogenic	NA	Potentially pathogenic	0.91	0.91	0.01	0	0.689	0.82989	NA	NA	NA	NA	NA	NA	NA	17.2
TMEM231	NC_000016.9:g.75576500C>T	NM_001077416.1:c.751G>A:p.(Val251Ile)	Homo	Missense/ splicing	b	LCL	Retention	N	Highly pathogenic	Probably damaging	High sensitivity	Potentially pathogenic	0.02	0.01	0.48	0.84	0.94	NA	NA	NA	NA	NA	NA	NA	NA	25.2
TMEM231	NC_000016.9:g.75575364A>G	NM_001077418.2:c.665-11T>C,p. (Val222Glufs*19)	Homo	Noncanonical intronic splicing (<50bp deep)	c	LCL	Skipping	Y	No splice effect	Benign	High sensitivity	Potentially pathogenic	0.07	0.18	0	0.04	0.214	0.0191806	NA	NA	NA	NA	NA	NA	NA	10.3
TMEM231	NC_000016.9:g.75579321C>T	NM_001077416.1:c.597+1G>A	Homo	Canonical splicing	a	none			Highly pathogenic	Probably damaging	High sensitivity	Potentially pathogenic	0.9	0.89	1	0.75	0.911	NA	NA	0.694373	NA	NA	0.168765	NA	NA	20
TMEM237	NC_000002.11:g.202493952C>T	NM_001044385.2:c.869+1G>A;p.M227_R290del	Homo	Noncanonical intronic splicing (<50bp deep)	c	LCL	Skipping	N	Likely pathogenic	Probably damaging	High sensitivity	Potentially pathogenic	0	0.8	0.06	0.96	0.945	NA	NA	NA	NA	0.0517997	0.768586	NA	NA	34
TMEM92	NC_000017.10:g.48355104A>G	NM_001168215:c.95+3A>G	Homo	Noncanonical intronic splicing (<50bp deep)	c	LCL	Retention	Y	Likely pathogenic	Pathogenic	Low sensitivity	Potentially pathogenic	0	0.02	0.25	0.05	0.578	NA	NA	NA	NA	NA	NA	0.00139171	NA	13.9
TMX2	NC_000011.9:g.57506511G>A	NM_001144012.2:c.500G>A;(p.Arg167Gln)	Homo	Noncanonical exonic splicing	b	PAXgene/LCL/Fibro	Skipping	Y	Likely pathogenic	Benign	High sensitivity	Potentially pathogenic	0.03	0.05	0.31	0	0.616	NA	NA	0.458271	NA	0.458913	0.453186	NA	NA	32
TNFRSF13B	NC_000017.10:g.16875328C>A	NM_012452.2:c.61+1G>T	Het	Canonical splicing	a	LCL	Skipping	N	Pathogenic	Pathogenic	High sensitivity	Potentially pathogenic	1	0.51	0	0.09	0.669	NA	NA	NA	NA	0..1549	0.112474	NA	NA	23
TPP1	NC_000011.9:g.6636096C>T	NM_000391.3:c.1551+1G>A	Homo	Canonical splicing	a	none			Highly pathogenic	Probably damaging	High sensitivity	Potentially pathogenic	0	0.6	0.22	0.99	0.939	NA	NA	NA	NA	0.0691949	0.86099	NA	NA	31
TRAK1	NC_000003.11:g.42218304A>G	NM_001042646.1:c.287-2A>G:p.(Leu96Glnfs*46)	Homo	Canonical splicing	a	LCL	Skipping	N	Highly pathogenic	Pathogenic	High sensitivity	Potentially pathogenic	0.24	1	0	0.27	0.585	NA	0.0911203	0.872026	NA	NA	NA	NA	NA	34
TraP score below 0.459 to, in general, be enriched for benign variants. We consider scores ≥ 0.459 and < 0.93 as the intermediate pathogenic range, akin to possibly damaging classifications. These ranges are enriched for cryptic slice sites, effects of cis-acting regulatory sequences and weak to intermediate splice region changes. TraP scores ≥ 0.93 are most likely to damage the final transcript …
TRAPPC12	NC_000002.11:g.3428294A>G	NM_016030.5:c.1279-2A>G	Homo	Canonical splicing	a	none			Highly pathogenic	Pathogenic	NA	Potentially pathogenic	0.97	1	0	0.12	0.537	NA	0.0466028	0.667418	NA	NA	NA	NA	NA	32
TRAPPC6B	NC_000014.8:g.39623499delCT	NM_001079537.1:c.268-1delAG	Homo	Canonical splicing	a	none			NA	NA	NA	Potentially pathogenic	NA	NA	NA	NA	NA	NA	NA	NA	NA	NA	NA	NA	NA	NA
TTC21B	NC_000002.11:g.166786159_166786169del	NM_024753.4:c.1176_1185+1del	Homo	Canonical splicing	a	none			NA	NA	NA	Potentially pathogenic	NA	NA	NA	NA	NA	NA	NA	NA	NA	NA	NA	NA	NA	NA
TTC23	NC_000015.9:g.99758919C>A	NM_001040656.1:c.456-1G>T	Homo	Canonical splicing	a	LCL/Fibro	Skipping	N	NA	NA	NA	Potentially pathogenic	NA	NA	NA	NA	NA	NA	NA	NA	NA	NA	NA	NA	NA	25.5
TTC26	NC_000007.13:g.138819400G>C	NM_001144923.1:c.4-1G>C	Homo	Canonical splicing	a	LCL	Skipping	N	Highly pathogenic	Pathogenic	High sensitivity	Potentially pathogenic	0.5	0.99	0	0.43	0.575	NA	0.0683864	0.84486	NA	NA	NA	NA	NA	34
TTN	NC_000002.11:g.179575361C>A	NM_001267550.2:c.28462+1G>T	Homo	Canonical splicing	a	none			Likely pathogenic	pathogenic	High sensitivity	Potentially pathogenic	0.57	0.7	0.43	NA	0.893	NA	NA	NA	NA	0.674892	NA	NA	NA	34
TULP1	NC_000006.11:g.35467757C>T	NM_003322.3:c.1495+1G>A	Homo	Canonical splicing	a	none			Highly pathogenic	Probably damaging	High sensitivity	Potentially pathogenic	0.01	0.02	0.98	1	0.961	NA	NA	NA	NA	0.0680453	0.907674	NA	NA	31
TXNDC15	NC_000005.9:g.134210221G>A	NM_024715.3:c.103+1G>A	Homo	Canonical splicing	a	LCL	Skipping	N	Highly pathogenic	Pathogenic	High sensitivity	Potentially pathogenic	0.01	0.01	0.15	0.81	0.882	NA	NA	NA	NA	0.0362787	0.622637	NA	NA	28.3
UBR1	NC_000015.9:g.43276193T>C	NM_174916.2:c.4054-2A>G	Homo	Canonical splicing	a	none			Highly pathogenic	Pathogenic	High sensitivity	Potentially pathogenic	0.17	0.93	0	0.57	0.528	NA	0.0545186	0.792564	NA	NA	NA	NA	NA	33
UGT1A1	NC_000002.11:g.234668893_234668894dupTA	NM_000463.2:c.-41_-40dupTA	Homo	Promotor	f	none			NA	NA	NA	Potentially pathogenic	NA	NA	NA	NA	NA	NA	NA	NA	NA	NA	NA	NA	NA	NA
UPB1	NC_000022.10:g.24896073A>G	NM_016327.2:c.105-2A>G	Homo	Canonical splicing	a	none			Highly pathogenic	Pathogenic	NA	Potentially pathogenic	0.07	0.92	0	0.81	0.512	NA	0.065234	0.805815	NA	NA	NA	NA	NA	28.6
USH2A	NC_000001.10:g.216592022C>G	NM_206933.2:c.486-1G>C	Homo	Canonical splicing	a	none			Highly pathogenic	Pathogenic	High sensitivity	Potentially pathogenic	0.87	0.95	0	0.02	0.561	NA	0.522944	0.985218	NA	NA	NA	NA	NA	33
USH2A	NC_000001.10:g.216246438C>T	NM_206933.2:c.5776+1G>A	Het (compound het)	Canonical splicing	a	none			No splice effect	Probably damaging	High sensitivity	Potentially pathogenic	0	0.7	0.07	0.99	0.955	NA	NA	NA	NA	0.19273	0.946142	NA	NA	34
VPS13B	NC_000008.10:g.100108539G>A	NM_017890.4:c.292-1G>A	Homo	Canonical splicing	a	none			Highly pathogenic	Pathogenic	High sensitivity	Potentially pathogenic	0.94	0.99	0	0.02	0.567	NA	0.0963234	0.908213	NA	NA	NA	NA	NA	34
VSX2	NC_000014.8:g.74711862C>G	NM_182894.2:c.456-6C>G	Homo	Noncanonical intronic splicing (<50bp deep)	c	LCL	Skipping	Y	Pathogenic	Benign	High sensitivity	Potentially pathogenic	0.48	0.16	0	0	0.416	0.162475	NA	NA	NA	NA	NA	NA	NA	15.3
WDPCP	NC_000002.11:g.63401804C>A	NM_015910.5:c.2078+1G>T	Homo	Canonical splicing	a	LCL	Skipping	Y	Highly pathogenic	Benign	High sensitivity	Potentially pathogenic	0.64	0.84	0.79	0.13	0.97	NA	NA	NA	NA	NA	NA	NA	NA	28
WDR73	NC_000015.9:g.85196931C>G	NM_032856.2:c.42-1G>C	Homo	Canonical splicing	a	none			Highly pathogenic	Pathogenic	High sensitivity	Potentially pathogenic	0.15	0.93	0	0.37	0.766	NA	0.0463555	0.748746	NA	NA	NA	NA	NA	31
WDR83OS	NC_000019.9:g.12779941C>A	NM_016145.3:c.156+1G>T	Homo	Canonical splicing	a	LCL	Skipping	N	NA	Probably damaging	High sensitivity	Potentially pathogenic	NA	NA	NA	NA	0.962	NA	NA	NA	NA	0.0520398	0.753256	NA	NA	34
WWOX	NC_000016.9:g.78458766G>A	NM_016373.1:c.606-1G>A	Homo	Canonical splicing	a	LCL	Skipping	N	Highly pathogenic	Pathogenic	High sensitivity	Potentially pathogenic	0.15	0.99	0	0.65	0.569	NA	0.0980704	0.841497	NA	NA	NA	NA	NA	33
ZDHHC9	NC_000023.10:g.128957636_128957650del	NM_016032.3:c.487+5_487+19del	Hemi	Noncanonical intronic splicing (<50bp deep)	c	none			NA	NA	NA	Potentially pathogenic	NA	NA	NA	NA	NA	NA	NA	NA	NA	NA	NA	NA	NA	NA
